# Supplementary material for: A framework for dissecting affinities of multidrug efflux transporter AcrB to fluoroquinolones
Source: Commun Biol. 2022 Oct 6;5:1062. doi: 10.1038/s42003-022-04024-1 (PMC9537517; doi:10.1038/s42003-022-04024-1)
Supplement: Supplementary file 4 — Supplementary Data 1 [file 42003_2022_4024_MOESM4_ESM.xlsx]

## Sheet: Figure 1
CONC_CPT	FQ	CPT	Accumulated_conc.
0	CIP	NAL	45421
0	CIP	NAL	47426
0	CIP	NAL	42841
0	CIP	NAL	69720
0	CIP	NAL	72716
0	CIP	NAL	52113
0	CIP	NAL	52578
0	CIP	NAL	61149
0	CIP	NAL	62761
0	CIP	NAL	59671
0	CIP	NAL	69246
0	CIP	NAL	80447
0	CIP	NAL	83233
0	CIP	NAL	54797
0	CIP	NAL	60153
0	CIP	NAL	65442
0	CIP_CCCP	NAL	126438
0	CIP_CCCP	NAL	139272
0	CIP_CCCP	NAL	117157
0	CIP_CCCP	NAL	123557
0	CIP_CCCP	NAL	147759
0	CIP_CCCP	NAL	133014
0	CIP_CCCP	NAL	137046
0	CIP_CCCP	NAL	134947
0	ENR	NAL	54385
0	ENR	NAL	50478
0	ENR	NAL	31817
0	ENR	NAL	40332
0	ENR	NAL	33516
0	ENR	NAL	47309
0	ENR	NAL	47309
0	ENR	NAL	53964
0	ENR	NAL	55926
0	ENR_CCCP	NAL	119230
0	ENR_CCCP	NAL	111564
0	ENR_CCCP	NAL	114966
0	ENR_CCCP	NAL	120185
0	ENR_CCCP	NAL	118993
0	FLE	NAL	26361
0	FLE	NAL	29822
0	FLE	NAL	45022
0	FLE	NAL	49500
0	FLE	NAL	44214
0	FLE	NAL	38577
0	FLE	NAL	31072
0	FLE_CCCP	NAL	53329
0	FLE_CCCP	NAL	60355
0	FLE_CCCP	NAL	62623
0	FLE_CCCP	NAL	62875
0	FLE_CCCP	NAL	69921
0	FLE_CCCP	NAL	54914
0	FLE_CCCP	NAL	59687
0	NOR	NAL	47847
0	NOR	NAL	58616
0	NOR	NAL	58982
0	NOR	NAL	51119
0	NOR	NAL	32312
0	NOR	NAL	42656
0	NOR	NAL	81948
0	NOR	NAL	85751
0	NOR	NAL	89891
0	NOR	NAL	73170
0	NOR	NAL	72677
0	NOR_CCCP	NAL	107600
0	NOR_CCCP	NAL	110544
0	NOR_CCCP	NAL	147931
0	NOR_CCCP	NAL	150664
0	NOR_CCCP	NAL	100996
0	NOR_CCCP	NAL	112755
0	NOR_CCCP	NAL	121293
0	NOR_CCCP	NAL	132569
0	NOR_CCCP	NAL	150067
50	CIP	NAL	53367
50	CIP	NAL	75679
50	CIP	NAL	77661
50	CIP	NAL	83205
50	CIP	NAL	104165
50	CIP	NAL	103212
50	CIP	NAL	64967
50	CIP	NAL	57219
50	CIP	NAL	57409
50	CIP	NAL	77341
50	CIP	NAL	80599
50	ENR	NAL	52282
50	ENR	NAL	55770
50	ENR	NAL	35014
50	ENR	NAL	41552
50	ENR	NAL	44878
50	ENR	NAL	46857
50	ENR	NAL	48089
50	ENR	NAL	58135
50	ENR	NAL	55593
50	ENR	NAL	59826
50	FLE	NAL	37433
50	FLE	NAL	36535
50	FLE	NAL	43688
50	FLE	NAL	44250
50	FLE	NAL	44150
50	FLE	NAL	44424
50	FLE	NAL	48683
50	NOR	NAL	59100
50	NOR	NAL	62307
50	NOR	NAL	56534
50	NOR	NAL	54679
50	NOR	NAL	45112
50	NOR	NAL	86819
50	NOR	NAL	82194
50	NOR	NAL	83234
50	NOR	NAL	79775
50	NOR	NAL	90159
50	NOR	NAL	98379
100	CIP	NAL	82240
100	CIP	NAL	77852
100	CIP	NAL	76501
100	CIP	NAL	88849
100	CIP	NAL	80515
100	CIP	NAL	95065
100	CIP	NAL	97909
100	CIP	NAL	88293
100	CIP	NAL	102900
100	CIP	NAL	92572
100	CIP	NAL	91799
100	CIP	NAL	85588
100	CIP	NAL	84670
100	ENR	NAL	57590
100	ENR	NAL	69890
100	ENR	NAL	35835
100	ENR	NAL	41796
100	ENR	NAL	39098
100	ENR	NAL	44682
100	ENR	NAL	47909
100	ENR	NAL	66627
100	ENR	NAL	58497
100	ENR	NAL	55853
100	FLE	NAL	53716
100	FLE	NAL	54261
100	FLE	NAL	37865
100	FLE	NAL	36537
100	FLE	NAL	45231
100	FLE	NAL	44569
100	FLE	NAL	45986
100	FLE	NAL	44363
100	FLE	NAL	44678
100	NOR	NAL	83233
100	NOR	NAL	81690
100	NOR	NAL	81822
100	NOR	NAL	88909
100	NOR	NAL	76823
100	NOR	NAL	81298
100	NOR	NAL	83544
250	CIP	NAL	124627
250	CIP	NAL	130045
250	CIP	NAL	128632
250	CIP	NAL	86009
250	CIP	NAL	91232
250	CIP	NAL	99398
250	CIP	NAL	83971
250	CIP	NAL	92948
250	CIP	NAL	114731
250	CIP	NAL	115029
250	CIP	NAL	117023
250	ENR	NAL	69231
250	ENR	NAL	70053
250	ENR	NAL	45326
250	ENR	NAL	54361
250	ENR	NAL	48178
250	ENR	NAL	45498
250	ENR	NAL	50227
250	ENR	NAL	61480
250	ENR	NAL	64514
250	ENR	NAL	65267
250	FLE	NAL	53358
250	FLE	NAL	55312
250	FLE	NAL	55749
250	FLE	NAL	38851
250	FLE	NAL	45373
250	FLE	NAL	46216
250	FLE	NAL	45672
250	FLE	NAL	59118
250	FLE	NAL	65265
250	NOR	NAL	96798
250	NOR	NAL	101017
250	NOR	NAL	99362
250	NOR	NAL	81132
250	NOR	NAL	101496
250	NOR	NAL	80804
250	NOR	NAL	103457
250	NOR	NAL	87959
250	NOR	NAL	100101
250	NOR	NAL	97806
250	NOR	NAL	98585
250	NOR	NAL	109251
250	NOR	NAL	116242
500	CIP	NAL	138630
500	CIP	NAL	141139
500	CIP	NAL	135433
500	CIP	NAL	153831
500	CIP	NAL	131020
500	CIP	NAL	143987
500	CIP	NAL	114788
500	CIP	NAL	120440
500	CIP	NAL	105287
500	ENR	NAL	65621
500	ENR	NAL	85884
500	ENR	NAL	64293
500	ENR	NAL	86042
500	ENR	NAL	102527
500	ENR	NAL	85120
500	ENR	NAL	95989
500	FLE	NAL	61985
500	FLE	NAL	67092
500	FLE	NAL	52288
500	FLE	NAL	42385
500	FLE	NAL	67438
500	FLE	NAL	68369
500	FLE	NAL	66855
500	FLE	NAL	63028
500	FLE	NAL	65952
500	NOR	NAL	132494
500	NOR	NAL	138862
500	NOR	NAL	140286
500	NOR	NAL	126792
500	NOR	NAL	166736
500	NOR	NAL	133437
500	NOR	NAL	129637
500	NOR	NAL	128504
750	ENR	NAL	93855
750	ENR	NAL	82411
750	ENR	NAL	101882
750	ENR	NAL	110861
750	ENR	NAL	86251
750	ENR	NAL	112214
750	ENR	NAL	85085
0	CIP	ROS	62626
0	CIP	ROS	66928
0	CIP	ROS	65998
0	CIP	ROS	51148
0	CIP	ROS	55501
0	CIP	ROS	61525
0	CIP	ROS	53707
0	CIP	ROS	60547
0	CIP	ROS	59154
0	CIP	ROS	56122
0	CIP	ROS	48686
0	CIP	ROS	55353
0	CIP	ROS	49222
0	CIP_CCCP	ROS	116333
0	CIP_CCCP	ROS	114518
0	CIP_CCCP	ROS	118401
0	CIP_CCCP	ROS	126275
0	CIP_CCCP	ROS	129325
0	CIP_CCCP	ROS	135188
0	CIP_CCCP	ROS	131537
0	CIP_CCCP	ROS	134049
0	CIP_CCCP	ROS	149087
0	CIP_CCCP	ROS	115243
0	CIP_CCCP	ROS	117027
0	ENR	ROS	39612
0	ENR	ROS	33333
0	ENR	ROS	36084
0	ENR	ROS	32934
0	ENR	ROS	33140
0	ENR	ROS	39402
0	ENR	ROS	33298
0	ENR	ROS	38403
0	ENR	ROS	42409
0	ENR	ROS	41988
0	ENR	ROS	47079
0	ENR_CCCP	ROS	112613
0	ENR_CCCP	ROS	116925
0	ENR_CCCP	ROS	103413
0	ENR_CCCP	ROS	90243
0	ENR_CCCP	ROS	101197
0	ENR_CCCP	ROS	95532
0	ENR_CCCP	ROS	92672
0	ENR_CCCP	ROS	95941
0	ENR_CCCP	ROS	95616
0	ENR_CCCP	ROS	99968
0	FLE	ROS	37914
0	FLE	ROS	35236
0	FLE	ROS	43514
0	FLE	ROS	26453
0	FLE	ROS	25892
0	FLE	ROS	35300
0	FLE	ROS	40726
0	FLE	ROS	43211
0	FLE	ROS	39604
0	FLE	ROS	31233
0	FLE	ROS	42617
0	FLE	ROS	32096
0	FLE	ROS	28990
0	FLE	ROS	34831
0	FLE	ROS	28307
0	FLE_CCCP	ROS	64832
0	FLE_CCCP	ROS	66490
0	FLE_CCCP	ROS	68067
0	FLE_CCCP	ROS	72022
0	FLE_CCCP	ROS	86925
0	FLE_CCCP	ROS	75990
0	FLE_CCCP	ROS	63940
0	FLE_CCCP	ROS	65892
0	FLE_CCCP	ROS	65626
0	FLE_CCCP	ROS	64789
0	FLE_CCCP	ROS	61773
0	FLE_CCCP	ROS	57697
0	FLE_CCCP	ROS	61187
0	FLE_CCCP	ROS	61950
0	NOR	ROS	69230
0	NOR	ROS	73280
0	NOR	ROS	71920
0	NOR	ROS	54695
0	NOR	ROS	58980
0	NOR	ROS	61516
0	NOR	ROS	64698
0	NOR	ROS	64766
0	NOR	ROS	61704
0	NOR	ROS	51416
0	NOR	ROS	52859
0	NOR	ROS	56509
0	NOR	ROS	64111
0	NOR_CCCP	ROS	141041
0	NOR_CCCP	ROS	116824
0	NOR_CCCP	ROS	119594
0	NOR_CCCP	ROS	112705
0	NOR_CCCP	ROS	122506
0	NOR_CCCP	ROS	116602
0	NOR_CCCP	ROS	111063
0	NOR_CCCP	ROS	143797
0	NOR_CCCP	ROS	149287
0	NOR_CCCP	ROS	118176
0	NOR_CCCP	ROS	107476
0	NOR_CCCP	ROS	124560
1	CIP	ROS	64806
1	CIP	ROS	62852
1	CIP	ROS	60508
1	CIP	ROS	45709
1	CIP	ROS	44775
1	CIP	ROS	43939
1	CIP	ROS	58417
1	CIP	ROS	60755
1	CIP	ROS	51935
1	CIP	ROS	58151
1	CIP	ROS	46341
1	CIP	ROS	64208
1	FLE	ROS	37476
1	FLE	ROS	46323
1	FLE	ROS	31858
1	FLE	ROS	31087
1	FLE	ROS	40028
1	FLE	ROS	42740
1	FLE	ROS	42624
1	FLE	ROS	33963
1	FLE	ROS	37828
1	FLE	ROS	33974
1	NOR	ROS	64226
1	NOR	ROS	72897
1	NOR	ROS	64068
1	NOR	ROS	63399
1	NOR	ROS	76005
1	NOR	ROS	72863
1	NOR	ROS	55276
1	NOR	ROS	49898
2	CIP	ROS	54633
2	CIP	ROS	58376
2	CIP	ROS	58073
2	CIP	ROS	59489
2	CIP	ROS	72625
2	CIP	ROS	74468
2	CIP	ROS	54754
2	CIP	ROS	72357
2	CIP	ROS	62665
2	ENR	ROS	45048
2	ENR	ROS	49711
2	ENR	ROS	50975
2	ENR	ROS	32792
2	ENR	ROS	33982
2	ENR	ROS	41111
2	FLE	ROS	49705
2	FLE	ROS	53236
2	FLE	ROS	53167
2	FLE	ROS	46950
2	FLE	ROS	52014
2	FLE	ROS	40367
2	FLE	ROS	41268
2	FLE	ROS	37818
2	FLE	ROS	41331
2	FLE	ROS	46019
2	FLE	ROS	40044
2	NOR	ROS	83434
2	NOR	ROS	85532
2	NOR	ROS	71302
2	NOR	ROS	81975
2	NOR	ROS	84808
2	NOR	ROS	88098
2	NOR	ROS	67980
2	NOR	ROS	64413
2	NOR	ROS	74293
2	NOR	ROS	80638
2	NOR	ROS	81570
2	NOR	ROS	84275
3	CIP	ROS	78936
3	CIP	ROS	87493
3	CIP	ROS	68068
3	CIP	ROS	61715
3	CIP	ROS	56293
3	CIP	ROS	82745
3	CIP	ROS	69753
3	CIP	ROS	59788
3	FLE	ROS	51028
3	FLE	ROS	51028
3	FLE	ROS	52360
3	FLE	ROS	56111
3	FLE	ROS	53423
3	FLE	ROS	58522
3	FLE	ROS	53933
3	NOR	ROS	89436
3	NOR	ROS	91515
3	NOR	ROS	87899
3	NOR	ROS	104512
3	NOR	ROS	93122
3	NOR	ROS	80101
4	CIP	ROS	84683
4	CIP	ROS	90062
4	CIP	ROS	96951
4	CIP	ROS	76404
4	CIP	ROS	87620
4	CIP	ROS	91108
4	CIP	ROS	77187
4	CIP	ROS	94023
4	FLE	ROS	58298
4	FLE	ROS	54092
4	FLE	ROS	60138
4	FLE	ROS	60551
4	FLE	ROS	54781
4	FLE	ROS	51616
4	NOR	ROS	121176
4	NOR	ROS	110877
4	NOR	ROS	114916
4	NOR	ROS	102059
4	NOR	ROS	99968
4	NOR	ROS	117504
5	CIP	ROS	109003
5	CIP	ROS	107848
5	CIP	ROS	99506
5	CIP	ROS	126994
5	CIP	ROS	123509
5	CIP	ROS	123121
5	CIP	ROS	134906
5	CIP	ROS	106399
5	CIP	ROS	90884
5	CIP	ROS	112215
5	CIP	ROS	99797
5	CIP	ROS	103826
5	CIP	ROS	101657
5	ENR	ROS	49887
5	ENR	ROS	43867
5	ENR	ROS	49042
5	ENR	ROS	44165
5	ENR	ROS	42945
5	ENR	ROS	48988
5	ENR	ROS	45703
5	ENR	ROS	50657
5	FLE	ROS	63808
5	FLE	ROS	55478
5	FLE	ROS	66210
5	FLE	ROS	55164
5	FLE	ROS	56477
5	FLE	ROS	51636
5	NOR	ROS	134128
5	NOR	ROS	120408
5	NOR	ROS	130634
5	NOR	ROS	114535
5	NOR	ROS	125085
5	NOR	ROS	114441
7.5	ENR	ROS	60075
7.5	ENR	ROS	53135
7.5	ENR	ROS	41913
7.5	ENR	ROS	44769
7.5	ENR	ROS	41553
7.5	ENR	ROS	54845
7.5	FLE	ROS	66935
7.5	FLE	ROS	67211
7.5	FLE	ROS	69326
7.5	FLE	ROS	57820
7.5	FLE	ROS	56004
7.5	FLE	ROS	68502
10	ENR	ROS	65445
10	ENR	ROS	63106
10	ENR	ROS	66990
10	ENR	ROS	51563
10	ENR	ROS	53314
10	ENR	ROS	50979
10	ENR	ROS	58815
10	ENR	ROS	56020
10	ENR	ROS	59602
15	ENR	ROS	71350
15	ENR	ROS	58808
15	ENR	ROS	82870
15	ENR	ROS	60919
25	ENR	ROS	103999
25	ENR	ROS	93276
25	ENR	ROS	80002
25	ENR	ROS	91419
0	CIP	SPA	60347
0	CIP	SPA	51824
0	CIP	SPA	49547
0	CIP	SPA	80060
0	CIP	SPA	59227
0	CIP	SPA	60169
0	CIP	SPA	62658
0	CIP	SPA	58386
0	CIP	SPA	65226
0	CIP	SPA	55618
0	CIP	SPA	74820
0	CIP	SPA	61954
0	CIP	SPA	46032
0	CIP	SPA	47999
0	CIP	SPA	40230
0	CIP	SPA	53199
0	CIP	SPA	49597
0	CIP	SPA	47610
0	CIP_CCCP	SPA	132233
0	CIP_CCCP	SPA	138418
0	CIP_CCCP	SPA	132104
0	CIP_CCCP	SPA	135398
0	CIP_CCCP	SPA	137770
0	CIP_CCCP	SPA	137384
0	CIP_CCCP	SPA	120799
0	CIP_CCCP	SPA	134307
0	CIP_CCCP	SPA	132525
0	CIP_CCCP	SPA	126585
0	ENR	SPA	62284
0	ENR	SPA	53964
0	ENR	SPA	55926
0	ENR	SPA	40414
0	ENR	SPA	38799
0	ENR	SPA	35841
0	ENR	SPA	43475
0	ENR	SPA	39173
0	ENR	SPA	36701
0	ENR	SPA	33599
0	ENR	SPA	53937
0	ENR	SPA	55909
0	ENR	SPA	58443
0	ENR	SPA	40751
0	ENR	SPA	41597
0	ENR	SPA	44097
0	ENR	SPA	37969
0	ENR	SPA	39629
0	ENR	SPA	32098
0	ENR	SPA	31697
0	ENR	SPA	34807
0	ENR_CCCP	SPA	114966
0	ENR_CCCP	SPA	120185
0	ENR_CCCP	SPA	118993
0	ENR_CCCP	SPA	108174
0	ENR_CCCP	SPA	120102
0	ENR_CCCP	SPA	117755
0	ENR_CCCP	SPA	103592
0	ENR_CCCP	SPA	95654
0	ENR_CCCP	SPA	103601
0	ENR_CCCP	SPA	102281
0	ENR_CCCP	SPA	103133
0	ENR_CCCP	SPA	98997
0	ENR_CCCP	SPA	95703
0	FLE	SPA	32077
0	FLE	SPA	34117
0	FLE	SPA	39284
0	FLE	SPA	26452
0	FLE	SPA	31654
0	FLE	SPA	32426
0	FLE	SPA	36905
0	FLE	SPA	34117
0	FLE	SPA	37688
0	FLE	SPA	29164
0	FLE	SPA	26552
0	FLE	SPA	29713
0	FLE	SPA	25473
0	FLE	SPA	30980
0	FLE	SPA	30351
0	FLE	SPA	30875
0	FLE	SPA	34896
0	FLE	SPA	24290
0	FLE	SPA	25398
0	FLE	SPA	24365
0	FLE	SPA	38593
0	FLE	SPA	32874
0	FLE	SPA	31874
0	FLE	SPA	32749
0	FLE	SPA	40735
0	FLE	SPA	37082
0	FLE_CCCP	SPA	54303
0	FLE_CCCP	SPA	68404
0	FLE_CCCP	SPA	52221
0	FLE_CCCP	SPA	52859
0	FLE_CCCP	SPA	55127
0	FLE_CCCP	SPA	60668
0	FLE_CCCP	SPA	58727
0	FLE_CCCP	SPA	69571
0	FLE_CCCP	SPA	61317
0	FLE_CCCP	SPA	63071
0	FLE_CCCP	SPA	60024
0	FLE_CCCP	SPA	56438
0	FLE_CCCP	SPA	56776
0	FLE_CCCP	SPA	61254
0	FLE_CCCP	SPA	60603
0	FLE_CCCP	SPA	65097
0	FLE_CCCP	SPA	54003
0	FLE_CCCP	SPA	55798
0	FLE_CCCP	SPA	53161
0	FLE_CCCP	SPA	54134
0	FLE_CCCP	SPA	55209
0	FLE_CCCP	SPA	52980
0	FLE_CCCP	SPA	52139
0	FLE_CCCP	SPA	57467
0	FLE_CCCP	SPA	58039
0	NOR	SPA	67049
0	NOR	SPA	77917
0	NOR	SPA	74785
0	NOR	SPA	70424
0	NOR	SPA	65888
0	NOR	SPA	67058
0	NOR	SPA	71745
0	NOR	SPA	72440
0	NOR	SPA	51028
0	NOR	SPA	52433
0	NOR	SPA	52866
0	NOR	SPA	45072
0	NOR	SPA	49973
0	NOR	SPA	47206
0	NOR	SPA	44300
0	NOR	SPA	38834
0	NOR	SPA	44879
0	NOR	SPA	75492
0	NOR	SPA	62849
0	NOR	SPA	59699
0	NOR_CCCP	SPA	104784
0	NOR_CCCP	SPA	108134
0	NOR_CCCP	SPA	110920
0	NOR_CCCP	SPA	101312
0	NOR_CCCP	SPA	112152
0	NOR_CCCP	SPA	106961
0	NOR_CCCP	SPA	131404
0	NOR_CCCP	SPA	132653
0	NOR_CCCP	SPA	112903
0	NOR_CCCP	SPA	122784
0	NOR_CCCP	SPA	113051
0	NOR_CCCP	SPA	125857
0	NOR_CCCP	SPA	139525
0	NOR_CCCP	SPA	137556
0	NOR_CCCP	SPA	114992
0	NOR_CCCP	SPA	107130
0	NOR_CCCP	SPA	113173
0	NOR_CCCP	SPA	143037
0	NOR_CCCP	SPA	145490
0	NOR_CCCP	SPA	122912
5	CIP	SPA	51058
5	CIP	SPA	48009
5	CIP	SPA	52929
5	CIP	SPA	66830
5	CIP	SPA	72465
5	CIP	SPA	71842
5	CIP	SPA	63881
5	CIP	SPA	68978
5	CIP	SPA	59122
5	CIP	SPA	62587
5	CIP	SPA	58754
5	ENR	SPA	34382
5	ENR	SPA	44528
5	ENR	SPA	48536
5	ENR	SPA	50463
5	ENR	SPA	40985
5	ENR	SPA	40431
5	FLE	SPA	41351
5	FLE	SPA	33144
5	FLE	SPA	40497
5	FLE	SPA	40410
5	FLE	SPA	24745
5	FLE	SPA	28462
5	FLE	SPA	35314
5	FLE	SPA	40709
5	FLE	SPA	33599
5	FLE	SPA	32348
5	FLE	SPA	37734
5	FLE	SPA	20775
5	FLE	SPA	31777
5	FLE	SPA	24293
5	NOR	SPA	80222
5	NOR	SPA	69779
5	NOR	SPA	88102
5	NOR	SPA	69828
5	NOR	SPA	70947
5	NOR	SPA	76318
5	NOR	SPA	81740
5	NOR	SPA	82809
5	NOR	SPA	43948
5	NOR	SPA	38034
5	NOR	SPA	48723
10	CIP	SPA	52856
10	CIP	SPA	49220
10	CIP	SPA	50813
10	CIP	SPA	74684
10	CIP	SPA	69956
10	CIP	SPA	70599
10	CIP	SPA	60919
10	CIP	SPA	68758
10	CIP	SPA	57456
10	CIP	SPA	75971
10	CIP	SPA	64341
10	CIP	SPA	41411
10	CIP	SPA	48866
10	ENR	SPA	46347
10	ENR	SPA	45209
10	ENR	SPA	49321
10	ENR	SPA	36495
10	ENR	SPA	41430
10	ENR	SPA	44830
10	ENR	SPA	36630
10	ENR	SPA	40166
10	FLE	SPA	44937
10	FLE	SPA	47018
10	FLE	SPA	36286
10	FLE	SPA	32531
10	FLE	SPA	32121
10	FLE	SPA	34208
10	FLE	SPA	42010
10	FLE	SPA	41948
10	FLE	SPA	27632
10	FLE	SPA	29801
10	FLE	SPA	33054
10	FLE	SPA	24539
10	FLE	SPA	30269
10	FLE	SPA	29193
10	FLE	SPA	28488
10	FLE	SPA	28778
10	FLE	SPA	28832
10	FLE	SPA	35874
10	FLE	SPA	39668
10	FLE	SPA	29263
10	FLE	SPA	31733
10	NOR	SPA	77201
10	NOR	SPA	83192
10	NOR	SPA	79315
10	NOR	SPA	92797
10	NOR	SPA	71536
10	NOR	SPA	62108
10	NOR	SPA	87742
10	NOR	SPA	92611
10	NOR	SPA	66091
10	NOR	SPA	53114
10	NOR	SPA	63869
10	NOR	SPA	56602
10	NOR	SPA	55250
10	NOR	SPA	53328
15	CIP	SPA	47416
15	CIP	SPA	45983
15	CIP	SPA	52400
15	CIP	SPA	60263
15	CIP	SPA	83108
15	CIP	SPA	61939
15	CIP	SPA	68664
15	CIP	SPA	77708
15	CIP	SPA	56159
15	CIP	SPA	49001
15	CIP	SPA	55351
15	FLE	SPA	40618
15	FLE	SPA	46425
15	FLE	SPA	32753
15	FLE	SPA	45182
15	FLE	SPA	47549
15	FLE	SPA	48936
15	FLE	SPA	34931
15	FLE	SPA	29650
15	FLE	SPA	39858
15	FLE	SPA	28949
15	FLE	SPA	32007
15	FLE	SPA	37726
15	FLE	SPA	32253
15	FLE	SPA	35715
15	FLE	SPA	33761
15	FLE	SPA	29626
15	FLE	SPA	33672
15	FLE	SPA	34267
15	NOR	SPA	93397
15	NOR	SPA	83370
15	NOR	SPA	73803
15	NOR	SPA	90757
15	NOR	SPA	80611
15	NOR	SPA	94256
15	NOR	SPA	87401
15	NOR	SPA	53597
15	NOR	SPA	53006
15	NOR	SPA	59439
15	NOR	SPA	64649
15	NOR	SPA	72461
15	NOR	SPA	64621
15	ENR	SPA	40200
15	ENR	SPA	48323
15	ENR	SPA	47130
15	ENR	SPA	40643
15	ENR	SPA	43739
15	ENR	SPA	57085
25	CIP	SPA	98638
25	CIP	SPA	96200
25	CIP	SPA	114221
25	CIP	SPA	76392
25	CIP	SPA	80690
25	CIP	SPA	71423
25	CIP	SPA	79997
25	CIP	SPA	78188
25	CIP	SPA	68648
25	CIP	SPA	56923
25	CIP	SPA	59635
25	ENR	SPA	49356
25	ENR	SPA	46009
25	ENR	SPA	40931
25	ENR	SPA	49088
25	ENR	SPA	69781
25	ENR	SPA	67450
25	ENR	SPA	42201
25	ENR	SPA	37030
25	ENR	SPA	49113
25	ENR	SPA	63809
25	ENR	SPA	61157
25	ENR	SPA	32337
25	ENR	SPA	37001
25	ENR	SPA	37300
25	FLE	SPA	38657
25	FLE	SPA	50357
25	FLE	SPA	49796
25	FLE	SPA	31997
25	FLE	SPA	32025
25	FLE	SPA	33439
25	FLE	SPA	31178
25	FLE	SPA	30972
25	FLE	SPA	39074
25	FLE	SPA	35669
25	FLE	SPA	32982
25	FLE	SPA	37640
25	FLE	SPA	39065
25	NOR	SPA	89243
25	NOR	SPA	95596
25	NOR	SPA	93276
25	NOR	SPA	99659
25	NOR	SPA	104402
25	NOR	SPA	103590
25	NOR	SPA	84362
25	NOR	SPA	85935
25	NOR	SPA	81368
25	NOR	SPA	84422
25	NOR	SPA	89785
50	CIP	SPA	126965
50	CIP	SPA	126020
50	CIP	SPA	86188
50	CIP	SPA	82389
50	CIP	SPA	93431
50	ENR	SPA	58135
50	ENR	SPA	55593
50	ENR	SPA	59826
50	ENR	SPA	48774
50	ENR	SPA	54510
50	ENR	SPA	53359
50	ENR	SPA	61712
50	ENR	SPA	56657
50	FLE	SPA	53736
50	FLE	SPA	48212
50	FLE	SPA	49311
50	FLE	SPA	46921
50	FLE	SPA	43287
50	FLE	SPA	32777
50	FLE	SPA	40977
50	FLE	SPA	30027
50	FLE	SPA	42339
50	FLE	SPA	33490
50	FLE	SPA	32153
50	FLE	SPA	37502
50	FLE	SPA	39954
50	FLE	SPA	39883
50	FLE	SPA	39704
50	FLE	SPA	41145
50	FLE	SPA	43020
50	FLE	SPA	32572
50	NOR	SPA	121870
50	NOR	SPA	114693
50	NOR	SPA	130391
50	NOR	SPA	104605
50	NOR	SPA	111765
50	NOR	SPA	112775
50	NOR	SPA	120821
50	NOR	SPA	140143
75	CIP	SPA	122280
75	CIP	SPA	138067
75	CIP	SPA	119800
75	CIP	SPA	138523
75	CIP	SPA	143402
75	CIP	SPA	142660
75	CIP	SPA	136269
75	ENR	SPA	78570
75	ENR	SPA	55285
75	ENR	SPA	64050
75	ENR	SPA	57076
75	ENR	SPA	57388
75	ENR	SPA	75126
75	ENR	SPA	82828
75	FLE	SPA	43882
75	FLE	SPA	42216
75	FLE	SPA	45667
75	FLE	SPA	49230
75	FLE	SPA	63285
75	FLE	SPA	53228
100	ENR	SPA	112311
100	ENR	SPA	110473
100	ENR	SPA	110275
100	ENR	SPA	113144
100	ENR	SPA	82460
100	ENR	SPA	93272
100	ENR	SPA	79745
100	ENR	SPA	76812
100	ENR	SPA	83292
100	ENR	SPA	83017
100	ENR	SPA	94529
100	ENR	SPA	85796
150	ENR	SPA	114561
150	ENR	SPA	123789
150	ENR	SPA	95566
150	ENR	SPA	105287
150	ENR	SPA	114384

## Sheet: Figure 3
COND	RFU
NOR	25.9734
NOR	14.4464
NOR	37.4817
NOR	71.7138
NOR	35.4361
NOR	15.2698
NOR	20.6508
NOR	40.2482
NOR	23.8858
NOR	28.9821
NOR	31.9279
NOR	19.7109
NOR	8.01324
NOR	37.9583
NOR	34.578
NOR	28.658
NOR	1.89216
NOR	34.9291
NOR	34.4911
NOR	-4.84039
NOR	47.744
NOR	22.5315
NOR	21.995
NOR	31.1228
NOR	27.8902
NOR	20.4592
NOR	24.3958
NOR	28.5266
NOR	-2.5185
NOR	38.6432
NOR	20.0322
NOR	15.9079
NOR	-5.5321
NOR	40.942
NOR	33.6193
NOR	42.897
NOR	45.6126
NOR	-10.1382
NOR	55.3374
NOR	50.1288
NOR	5.29851
NOR	39.1676
NOR	43.3084
NOR	61.5006
NOR	53.0606
NOR	28.5769
NOR	4.34352
NOR	27.9355
NOR	47.2474
NOR	13.7094
NOR	-10.5315
NOR	26.2469
NOR	55.0038
NOR	45.9077
NOR	56.5863
NOR	27.0517
NOR	29.401
NOR	17.3257
NOR	34.9435
NOR	53.5877
NOR	-8.56505
NOR	39.1622
NOR	58.0131
NOR	42.4958
NOR	65.1032
NOR	15.932
NOR	63.3203
NOR	31.5097
NOR	29.8539
NOR	29.2428
NOR	1.17763
NOR	37.546
NOR	24.4888
NOR	7.50433
NOR	35.5586
NOR	34.4628
NOR	23.5292
NOR	39.9728
NOR	41.2194
NOR	34.8812
NOR	-0.357595
NOR	29.6027
NOR	38.1702
NOR	11.5342
NOR	13.9067
NOR	36.5339
NOR	-13.5701
NOR	16.5196
NOR	27.2646
NOR	29.0785
NOR	74.0341
NOR	41.0939
NOR	45.8907
NOR	12.7118
NOR	63.819
NOR	28.1313
NOR	29.2486
NOR	50.1878
NOR	28.4604
NOR	12.8814
NOR	90.9182
NOR	53.6395
NOR	75.877
NOR	5.35666
NOR	-13.8045
NOR	22.0411
NOR	43.5321
NOR	15.1734
NOR	20.2647
NOR	31.5477
NOR	30.6821
NOR	23.6965
NOR	11.0642
NOR	36.3289
NOR	31.2885
NOR	2.02103
NOR	34.7259
NOR	32.2473
NOR	32.9894
NOR	26.0884
NOR	20.1313
NOR	2.93413
NOR	32.8468
NOR	64.4925
NOR	23.0765
NOR	30.2988
NOR	9.88652
NOR	16.1986
NOR	20.9181
NOR	40.2052
NOR	82.802
NOR	6.78808
NOR	6.78799
NOR	23.4395
NOR	61.617
NOR	18.6292
NOR	61.5082
NOR	37.2513
NOR	17.4383
NOR	-1.62842
NOR	35.8817
NOR	60.9613
NOR	24.8053
NOR	46.4898
NOR	-11.0735
NOR	16.1377
NOR	17.1064
NOR	53.7202
NOR	36.4579
NOR	41.7882
NOR	74.5798
NOR	35.6043
NOR	34.6247
NOR	71.6709
NOR	24.3889
NOR	38.9927
NOR	39.7092
NOR	50.2837
NOR	32.1186
NOR	36.3058
NOR	16.0312
NOR	49.527
NOR	45.2513
NOR	24.0043
NOR	56.8688
NOR	44.2677
NOR	33.172
NOR	31.496
NOR	36.3203
NOR	16.6192
NOR	21.415
NOR	24.3542
NOR	22.0516
NOR	47.2925
NOR	17.5042
NOR	27.927
NOR	26.3071
NOR	25.8876
NOR	32.6325
NOR	50.8423
NOR	15.7361
NOR	14.9508
NOR	26.2142
NOR	33.1109
NOR	-2.36117
NOR	34.0219
NOR	84.8749
NOR	10.7821
NOR	46.3176
NOR	74.8359
NOR	27.606
NOR	5.78094
NOR	58.0128
NOR	44.5095
NOR	54.4949
NOR	16.3192
NOR	26.9785
NOR	26.0017
NOR	17.4118
NOR	36.5166
NOR	14.6069
NOR	36.8274
NOR	9.70274
NOR	30.2527
NOR	27.0223
NOR	36.2713
NOR	31.4972
NOR	15.1646
NOR	11.0651
NOR	23.476
NOR	28.1228
NOR	25.5692
NOR	34.5262
NOR	17.3981
NOR	30.6597
NOR	34.2117
NOR	37.2155
NOR	47.262
NOR	32.14
NOR	22.5372
NOR	25.8109
NOR	35.3745
NOR	22.491
NOR	7.99893
NOR	11.4307
NOR	33.644
NOR	27.4864
NOR	34.8419
NOR	35.4734
NOR	4.84273
NOR	41.3066
NOR	36.5771
NOR	47.6658
NOR	73.3803
NOR	36.2126
NOR	69.4569
NOR	36.2485
NOR	27.7705
NOR	38.5755
NOR	92.5844
NOR	81.7515
NOR	41.6369
NOR	58.1674
NOR	69.2949
NOR	40.2939
NOR	23.1345
NOR	34.3792
NOR	45.5096
NOR	22.8423
NOR	37.9967
NOR	44.1926
NOR	38.8183
NOR	50.6894
NOR	45.5306
NOR	47.1458
NOR	55.7716
NOR	41.0725
NOR	73.5824
NOR	39.687
NOR	35.9218
NOR	43.6772
NOR	40.1291
NOR	54.3132
NOR	43.4065
NOR	41.6102
NOR	78.2495
NOR	45.0023
NOR	44.2801
NOR	40.9378
NOR	37.4714
NOR	33.2584
NOR	39.9404
NOR	33.0122
NOR	33.1229
NOR	40.1325
NOR	47.872
NOR	41.3331
NOR	35.5907
NOR	55.0805
NOR	34.1026
NOR	45.3531
NOR	35.3658
NOR	53.0746
NOR	-44.5573
NOR	-40.9429
NOR	-30.5473
NOR	-26.0405
NOR	-30.621
NOR	-19.3674
NOR	-8.03902
NOR	-36.1979
NOR	-45.5049
NOR	-43.9047
NOR	-34.6979
NOR	-22.0333
NOR	-55.1762
NOR	-50.668
NOR	-33.3876
NOR	-18.0179
NOR	-51.1515
NOR	-30.0414
NOR	-1.28557
NOR	-38.6943
NOR	-48.5408
NOR	-24.2683
NOR	-37.1744
NOR	-14.1673
NOR	-48.6952
NOR	-40.8216
NOR	-15.5479
NOR	-35.4546
NOR	-23.2605
NOR_CCCP	60.5412
NOR_CCCP	37.8789
NOR_CCCP	26.2483
NOR_CCCP	57.8966
NOR_CCCP	41.7677
NOR_CCCP	56.0143
NOR_CCCP	62.1973
NOR_CCCP	48.303
NOR_CCCP	55.9101
NOR_CCCP	42.9901
NOR_CCCP	42.2318
NOR_CCCP	42.1149
NOR_CCCP	51.8742
NOR_CCCP	77.3191
NOR_CCCP	58.3028
NOR_CCCP	50.9931
NOR_CCCP	56.424
NOR_CCCP	38.9264
NOR_CCCP	32.8215
NOR_CCCP	51.2994
NOR_CCCP	52.5505
NOR_CCCP	54.2888
NOR_CCCP	64.4126
NOR_CCCP	54.7366
NOR_CCCP	25.7855
NOR_CCCP	30.6725
NOR_CCCP	37.6843
NOR_CCCP	55.9652
NOR_CCCP	55.1366
NOR_CCCP	55.5951
NOR_CCCP	52.3403
NOR_CCCP	23.578
NOR_CCCP	59.0728
NOR_CCCP	30.3006
NOR_CCCP	27.8627
NOR_CCCP	41.0263
NOR_CCCP	32.352
NOR_CCCP	36.4469
NOR_CCCP	55.0922
NOR_CCCP	26.5963
NOR_CCCP	45.4475
NOR_CCCP	51.8809
NOR_CCCP	42.2162
NOR_CCCP	71.9352
NOR_CCCP	32.2142
NOR_CCCP	45.6391
NOR_CCCP	42.5964
NOR_CCCP	32.025
NOR_CCCP	53.3968
NOR_CCCP	61.8769
NOR_CCCP	44.1763
NOR_CCCP	55.5336
NOR_CCCP	46.6954
NOR_CCCP	44.7107
NOR_CCCP	81.2855
NOR_CCCP	74.3177
NOR_CCCP	64.1624
NOR_CCCP	37.9994
NOR_CCCP	72.8471
NOR_CCCP	38.9235
NOR_CCCP	29.4713
NOR_CCCP	76.9015
NOR_CCCP	61.9751
NOR_CCCP	58.5387
NOR_CCCP	66.9175
NOR_CCCP	32.0468
NOR_CCCP	52.9183
NOR_CCCP	46.321
NOR_CCCP	79.9644
NOR_CCCP	30.9897
NOR_CCCP	50.1764
NOR_CCCP	37.8264
NOR_CCCP	60.2122
NOR_CCCP	33.2394
NOR_CCCP	22.9255
NOR_CCCP	87.6432
NOR_CCCP	36.4412
NOR_CCCP	57.6341
NOR_CCCP	70.9328
NOR_CCCP	70.1276
NOR_CCCP	43.2706
NOR_CCCP	44.8351
NOR_CCCP	44.2204
NOR_CCCP	51.0041
NOR_CCCP	23.2083
NOR_CCCP	71.2251
NOR_CCCP	18.4507
NOR_CCCP	41.7527
NOR_CCCP	28.861
NOR_CCCP	55.0088
NOR_CCCP	36.7208
NOR_CCCP	41.7418
NOR_CCCP	38.0825
NOR_CCCP	39.2082
NOR_CCCP	47.5923
NOR_CCCP	41.6554
NOR_CCCP	65.563
NOR_CCCP	28.7208
NOR_CCCP	38.5034
NOR_CCCP	59.6433
NOR_CCCP	51.9051
NOR_CCCP	34.2232
NOR_CCCP	30.6641
NOR_CCCP	33.8437
NOR_CCCP	44.6901
NOR_CCCP	80.1092
NOR_CCCP	40.6769
NOR_CCCP	34.3136
NOR_CCCP	46.7577
NOR_CCCP	52.99
NOR_CCCP	54.2037
NOR_CCCP	51.4908
NOR_CCCP	49.3597
NOR_CCCP	59.1776
NOR_CCCP	40.1869
NOR_CCCP	72.9175
NOR_CCCP	66.4041
NOR_CCCP	46.6826
NOR_CCCP	88.0934
NOR_CCCP	83.3332
NOR_CCCP	63.0147
NOR_CCCP	58.5807
NOR_CCCP	67.5559
NOR_CCCP	43.946
NOR_CCCP	59.9168
NOR_CCCP	42.0642
NOR_CCCP	92.8189
NOR_CCCP	100.942
NOR_CCCP	71.3379
NOR_CCCP	74.1076
NOR_CCCP	79.6035
NOR_CCCP	72.0047
NOR_CCCP	51.0791
NOR_CCCP	63.9728
NOR_CCCP	84.2042
NOR_CCCP	92.6201
NOR_CCCP	50.2306
NOR_CCCP	45.9332
NOR_CCCP	56.4663
NOR_CCCP	84.0383
NOR_CCCP	95.9537
NOR_CCCP	80.0829
NOR_CCCP	54.9545
NOR_CCCP	71.6039
NOR_CCCP	58.074
NOR_CCCP	45.2591
NOR_CCCP	59.1596
NOR_CCCP	66.8261
NOR_CCCP	43.9965
NOR_CCCP	74.0153
NOR_CCCP	49.5496
NOR_CCCP	48.7798
NOR_CCCP	36.1576
NOR_CCCP	81.3502
NOR_CCCP	62.5683
NOR_CCCP	39.519
NOR_CCCP	85.5157
NOR_CCCP	68.0716
NOR_CCCP	73.4576
NOR_CCCP	56.2329
NOR_CCCP	65.9968
NOR_CCCP	50.1289
NOR_CCCP	68.8108
NOR_CCCP	46.2303
NOR_CCCP	69.5055
NOR_CCCP	42.0928
NOR_CCCP	47.7732
NOR_CCCP	68.6882
NOR_CCCP	33.8739
NOR_CCCP	34.4645
NOR_CCCP	39.8332
NOR_CCCP	65.9346
NOR_CCCP	68.2818
NOR_CCCP	58.4647
NOR_CCCP	51.1109
NOR_CCCP	58.6381
NOR_CCCP	59.3561
NOR_CCCP	55.3723
NOR_CCCP	67.5526
NOR_CCCP	71.818
NOR_CCCP	60.3092
NOR_CCCP	65.4071
NOR_CCCP	42.571
NOR_CCCP	45.8839
NOR_CCCP	36.3806
NOR_CCCP	40.9389
NOR_CCCP	53.9825
NOR_CCCP	54.1102
NOR_CCCP	68.7711
NOR_CCCP	19.7059
NOR_CCCP	49.1229
NOR_CCCP	70.7804
NOR_CCCP	64.1688
NOR_CCCP	29.3037
NOR_CCCP	32.7429
NOR_CCCP	68.0803
NOR_CCCP	21.9869
NOR_CCCP	60.3314
NOR_CCCP	81.7398
NOR_CCCP	44.7493
NOR_CCCP	48.1395
NOR_CCCP	20.5479
NOR_CCCP	19.4558
NOR_CCCP	31.9891
NOR_CCCP	30.5265
NOR_CCCP	30.6014
NOR_CCCP	28.4452
NOR_CCCP	37.4104
NOR_CCCP	71.8148
NOR_CCCP	37.5938
NOR_CCCP	4.32913
NOR_CCCP	58.6497
NOR_CCCP	45.7191
NOR_CCCP	89.9102
NOR_CCCP	35.1213
NOR_CCCP	71.711
NOR_CCCP	42.6729
NOR_CCCP	71.0143
NOR_CCCP	24.9772
NOR_CCCP	63.1682
NOR_CCCP	52.0819
NOR_CCCP	39.0055
NOR_CCCP	59.0847
NOR_CCCP	52.3726
NOR_CCCP	35.615
NOR_CCCP	64.017
NOR_CCCP	39.4605
NOR_CCCP	22.3403
NOR_CCCP	82.851
NOR_CCCP	46.7181
NOR_CCCP	36.2136
NOR_CCCP	61.2528
NOR_CCCP	70.9424
NOR_CCCP	40.4162
NOR_CCCP	58.9616
NOR_CCCP	76.4805
NOR_CCCP	55.0478
NOR_CCCP	76.769
NOR_CCCP	22.3021
NOR_CCCP	38.6013
NOR_CCCP	51.8364
NOR_CCCP	46.2604
NOR_CCCP	66.8785
NOR_CCCP	60.9905
NOR_CCCP	38.3305
NOR_CCCP	28.0893
NOR_CCCP	71.3274
NOR_CCCP	54.9614
NOR_CCCP	37.8509
NOR_CCCP	26.2979
NOR_CCCP	58.6676
NOR_CCCP	53.9022
NOR_CCCP	56.0746
NOR_CCCP	90.612
NOR_CCCP	60.6876
NOR_CCCP	77.5694
NOR_CCCP	94.6423
NOR_CCCP	58.6254
NOR_CCCP	62.4077
NOR_CCCP	100.921
NOR_CCCP	71.591
NOR_CCCP	88.9674
NOR_CCCP	70.025
NOR_CCCP	90.6213
NOR_CCCP	77.4191
NOR_CCCP	99.7404
NOR_CCCP	52.0674
NOR_CCCP	38.2516
NOR_CCCP	78.8201
NOR_CCCP	56.7711
NOR_CCCP	91.1791
NOR_CCCP	42.6632
NOR_CCCP	99.7771
NOR_CCCP	72.4759
NOR_CCCP	76.0891
NOR_CCCP	67.0843
NOR_CCCP	54.7887
NOR_CCCP	64.1191
NOR_CCCP	100.358
NOR_CCCP	75.5253
NOR_CCCP	63.8869
NOR_CCCP	97.2603
NOR_CCCP	84.3195
NOR_CCCP	81.8856
NOR_CCCP	63.4175
NOR_CCCP	76.8084
NOR_CCCP	73.4687
NOR_CCCP	61.5921
NOR_CCCP	108.121
NOR_CCCP	70.6588
NOR_CCCP	59.6691
NOR_CCCP	77.9947
NOR_CCCP	101.795
NOR_CCCP	37.3728
NOR_CCCP	93.8001
NOR_CCCP	60.8672
NOR_CCCP	104.126
NOR_CCCP	103.993
NOR_CCCP	74.5364
NOR_CCCP	70.5653
NOR_CCCP	71.6241
NOR_CCCP	62.7185
NOR_CCCP	62.7095
NOR_CCCP	96.3673
NOR_CCCP	73.8686
NOR_CCCP	93.9122
NOR_CCCP	41.2752
NOR_CCCP	83.0487
NOR_CCCP	79.6471
NOR_CCCP	111.362
NOR_CCCP	74.8689
NOR_CCCP	40.9928
NOR_CCCP	107.249
NOR_CCCP	102.158
NOR_CCCP	61.0805
NOR_CCCP	93.3993
NOR_CCCP	69.8837
NOR_CCCP	42.6234
NOR_CCCP	58.3348
NOR_CCCP	80.8189
NOR_CCCP	39.384
NOR_CCCP	41.4208
NOR_CCCP	33.4159
NOR_CCCP	13.2422
NOR_CCCP	62.7331
NOR_CCCP	37.4003
NOR_CCCP	55.478
NOR_CCCP	36.4734
NOR_CCCP	67.4577
NOR_CCCP	71.6386
NOR_CCCP	55.5182
NOR_CCCP	91.0141
NOR_CCCP	64.0899
NOR_CCCP	86.6298
NOR_CCCP	79.566
NOR_CCCP	64.8898
NOR_CCCP	55.9178
NOR_CCCP	67.8043
NOR_CCCP	56.6439
NOR_CCCP	87.0584
NOR_CCCP	49.5379
NOR_CCCP	32.3024
NOR_CCCP	69.9095
NOR_CCCP	92.7294
NOR_CCCP	89.1357
NOR_CCCP	94.0541
NOR_CCCP	22.6685
NOR_CCCP	83.1804
NOR_CCCP	53.3115
NOR_CCCP	68.7372
NOR_CCCP	61.3605
NOR_CCCP	70.4796
NOR_CCCP	41.3856
NOR_CCCP	35.7579
NOR_CCCP	49.3551
NOR_CCCP	61.5739
NOR_CCCP	29.878
NOR_CCCP	30.9513
NOR_CCCP	46.1919
NOR_CCCP	18.3846
NOR_CCCP	39.5865
NOR_CCCP	43.2622
NOR_CCCP	88.8695
NOR_CCCP	22.0585
NOR_CCCP	50.5933
NOR_CCCP	82.7951
NOR_CCCP	50.8733
NOR_CCCP	55.9979
NOR_CCCP	90.1422
NOR_CCCP	62.3571
NOR_CCCP	76.495
NOR_CCCP	16.995
NOR_CCCP	30.498
NOR_CCCP	40.2452
NOR_CCCP	59.0526
NOR_CCCP	43.745
NOR_CCCP	44.0545
NOR_CCCP	64.1097
NOR_CCCP	34.273
NOR_CCCP	31.0856
NOR_CCCP	32.9213
NOR_CCCP	18.28
NOR_CCCP	25.8365
NOR_CCCP	15.8095
NOR_CCCP	29.4552
NOR_CCCP	6.44508
NOR_CCCP	17.806
NOR_CCCP	31.2485
NOR_CCCP	16.217
NOR_CCCP	14.9903
NOR_CCCP	26.777
NOR_CCCP	9.98986
NOR_CCCP	18.8318
NOR_CCCP	13.1405
NOR_CCCP	39.1114
NOR_CCCP	24.3055
NOR_CCCP	40.2003
NOR_CCCP	28.5165
NOR_CCCP	25.8144
NOR_CCCP	19.2279
NOR_CCCP	14.1948
NOR_CCCP	6.6225
NOR_CCCP	23.77
NOR_CCCP	16.1408
NOR_CCCP	32.7906
NOR_CCCP	21.7323
NOR_CCCP	14.3432
NOR_CCCP	25.1497
NOR_CCCP	6.75356
NOR_CCCP	30.6471
NOR_CCCP	16.3038
NOR_CCCP	21.4022
NOR_CCCP	19.2398
NOR_CCCP	20.5379
NOR_CCCP	14.1688
NOR_CCCP	19.2003
NOR_CCCP	28.5923
NOR_CCCP	37.1146
NOR_CCCP	8.41118
NOR_CCCP	3.1747
NOR_CCCP	20.4462
NOR_CCCP	39.8924
NOR_CCCP	20.0096
NOR_ROS_3X	51.8183
NOR_ROS_3X	43.0909
NOR_ROS_3X	61.251
NOR_ROS_3X	48.7335
NOR_ROS_3X	42.2902
NOR_ROS_3X	59.566
NOR_ROS_3X	52.2314
NOR_ROS_3X	58.123
NOR_ROS_3X	60.1617
NOR_ROS_3X	35.3222
NOR_ROS_3X	57.67
NOR_ROS_3X	65.9517
NOR_ROS_3X	59.4856
NOR_ROS_3X	53.3116
NOR_ROS_3X	40.0114
NOR_ROS_3X	51.7122
NOR_ROS_3X	59.9532
NOR_ROS_3X	45.8348
NOR_ROS_3X	69.3397
NOR_ROS_3X	56.5675
NOR_ROS_3X	48.588
NOR_ROS_3X	47.6578
NOR_ROS_3X	59.6164
NOR_ROS_3X	59.9857
NOR_ROS_3X	51.461
NOR_ROS_3X	38.1426
NOR_ROS_3X	47.8189
NOR_ROS_3X	66.4554
NOR_ROS_3X	46.3147
NOR_ROS_3X	52.9255
NOR_ROS_3X	53.6343
NOR_ROS_3X	61.9872
NOR_ROS_3X	60.9406
NOR_ROS_3X	43.3122
NOR_ROS_3X	53.9715
NOR_ROS_3X	59.8874
NOR_ROS_3X	58.6723
NOR_ROS_3X	65.4671
NOR_ROS_3X	51.1113
NOR_ROS_3X	51.7092
NOR_ROS_3X	61.5827
NOR_ROS_3X	68.6378
NOR_ROS_3X	61.7142
NOR_ROS_3X	56.1767
NOR_ROS_3X	58.4785
NOR_ROS_3X	44.1528
NOR_ROS_3X	63.9931
NOR_ROS_3X	67.5044
NOR_ROS_3X	53.5013
NOR_ROS_3X	62.7861
NOR_ROS_3X	68.3034
NOR_ROS_3X	56.5078
NOR_ROS_3X	48.6577
NOR_ROS_3X	67.0187
NOR_ROS_3X	68.5925
NOR_ROS_3X	59.9415
NOR_ROS_3X	62.8353
NOR_ROS_3X	65.3067
NOR_ROS_3X	58.1074
NOR_ROS_3X	60.2237
NOR_ROS_3X	62.5973
NOR_ROS_3X	66.1224
NOR_ROS_3X	57.2533
NOR_ROS_3X	56.1204
NOR_ROS_3X	56.2293
NOR_ROS_3X	64.1206
NOR_ROS_3X	59.6919
NOR_ROS_3X	67.8995
NOR_ROS_3X	49.3679
NOR_ROS_3X	64.2285
NOR_ROS_3X	62.4386
NOR_ROS_3X	55.7118
NOR_ROS_3X	59.2474
NOR_ROS_3X	66.3725
NOR_ROS_3X	55.3031
NOR_ROS_3X	53.4481
NOR_ROS_3X	61.7796
NOR_ROS_3X	67.9575
NOR_ROS_3X	70.0475
NOR_ROS_3X	67.0361
NOR_ROS_3X	68.3879
NOR_ROS_3X	69.8028
NOR_ROS_3X	61.9086
NOR_ROS_3X	74.7568
NOR_ROS_3X	57.1699
NOR_ROS_3X	71.9643
NOR_ROS_3X	42.0416
NOR_ROS_3X	63.2272
NOR_ROS_3X	61.7648
NOR_ROS_3X	60.5939
NOR_ROS_3X	43.838
NOR_ROS_3X	59.1753
NOR_ROS_3X	45.3282
NOR_ROS_3X	45.3838
NOR_ROS_3X	39.2588
NOR_ROS_3X	39.3037
NOR_ROS_3X	41.8406
NOR_ROS_3X	59.0442
NOR_ROS_3X	39.7213
NOR_ROS_3X	42.0005
NOR_ROS_3X	50.8089
NOR_ROS_3X	45.8092
NOR_ROS_3X	48.7735
NOR_ROS_3X	42.7363
NOR_ROS_3X	58.82
NOR_ROS_3X	59.062
NOR_ROS_3X	49.5908
NOR_ROS_3X	57.0422
NOR_ROS_3X	42.8264
NOR_ROS_3X	54.6647
NOR_ROS_3X	37.1861
NOR_ROS_3X	68.3985
NOR_ROS_3X	55.99
NOR_ROS_3X	46.5216
NOR_ROS_3X	56.2132
NOR_ROS_3X	69.1854
NOR_ROS_3X	66.1496
NOR_ROS_3X	63.9142
NOR_ROS_3X	60.4877
NOR_ROS_3X	62.4485
NOR_ROS_3X	50.9947
NOR_ROS_3X	36.6107
NOR_ROS_3X	47.6866
NOR_ROS_3X	48.8213
NOR_ROS_3X	62.4883
NOR_ROS_3X	50.6652
NOR_ROS_3X	61.4098
NOR_ROS_3X	45.3137
NOR_ROS_3X	36.8428
NOR_ROS_3X	43.7515
NOR_ROS_3X	64.2529
NOR_ROS_3X	55.9225
NOR_ROS_3X	45.8449
NOR_ROS_3X	69.3601
NOR_ROS_3X	63.1048
NOR_ROS_3X	60.0201
NOR_ROS_3X	59.5963
NOR_ROS_3X	58.5793
NOR_ROS_3X	55.8262
NOR_ROS_3X	53.8172
NOR_ROS_3X	70.1967
NOR_ROS_3X	67.1376
NOR_ROS_3X	54.9926
NOR_ROS_3X	60.3683
NOR_ROS_3X	63.6758
NOR_ROS_3X	60.273
NOR_ROS_3X	70.9804
NOR_ROS_3X	66.47
NOR_ROS_3X	61.4341
NOR_ROS_3X	67.2572
NOR_ROS_3X	64.2738
NOR_ROS_3X	-0.970772
NOR_ROS_3X	-30.8201
NOR_ROS_3X	-20.0811
NOR_ROS_3X	-3.56606
NOR_ROS_3X	-23.2483
NOR_ROS_3X	-23.7728
NOR_ROS_3X	-15.1903
NOR_ROS_3X	-10.8455
NOR_ROS_3X	-27.1009
NOR_ROS_3X	27.2095
NOR_ROS_3X	-23.562
NOR_ROS_3X	-9.51329
NOR_ROS_3X	-17.7279
NOR_ROS_3X	-21.1624
NOR_ROS_3X	-31.1021
NOR_ROS_3X	28.0311
NOR_ROS_3X	1.9909
NOR_ROS_3X	-24.8123
NOR_ROS_3X	-11.908
NOR_ROS_3X	-29.1471
NOR_ROS_3X	-20.8924
NOR_ROS_3X	-20.0077
NOR_ROS_3X	-16.5891
NOR_ROS_3X	35.0952
NOR_ROS_3X	3.49221
NOR_ROS_3X	-18.4168
NOR_ROS_3X	-19.8576
NOR_ROS_3X	-4.14957
NOR_ROS_3X	-25.5891
NOR_ROS_3X	-5.51889
NOR_ROS_3X	-34.3824
NOR_ROS_3X	-23.9475
NOR_ROS_3X	0.323559
NOR_ROS_3X	-16.9386
NOR_ROS_3X	-23.3913
NOR_ROS_3X	-36.762
NOR_ROS_3X	-31.1801
NOR_ROS_3X	-3.62184
NOR_ROS_3X	-0.867938
NOR_ROS_3X	-30.7074
NOR_ROS_3X	-4.93098
NOR_ROS_3X	-34.6755
NOR_ROS_3X	-8.88875
NOR_ROS_3X	-6.4851
NOR_ROS_3X	-4.90161
NOR_ROS_3X	7.04608
NOR_ROS_3X	17.6749
NOR_ROS_3X	-34.6517
NOR_ROS_3X	-20.0874
NOR_ROS_5X	69.7803
NOR_ROS_5X	35.729
NOR_ROS_5X	43.6283
NOR_ROS_5X	61.6466
NOR_ROS_5X	54.2703
NOR_ROS_5X	94.4626
NOR_ROS_5X	48.4947
NOR_ROS_5X	92.0907
NOR_ROS_5X	141.689
NOR_ROS_5X	68.5997
NOR_ROS_5X	81.8364
NOR_ROS_5X	98.5284
NOR_ROS_5X	38.3995
NOR_ROS_5X	49.3252
NOR_ROS_5X	89.1338
NOR_ROS_5X	48.4548
NOR_ROS_5X	40.5693
NOR_ROS_5X	38.9226
NOR_ROS_5X	81.2334
NOR_ROS_5X	45.4137
NOR_ROS_5X	18.6931
NOR_ROS_5X	73.4827
NOR_ROS_5X	62.4
NOR_ROS_5X	24.7841
NOR_ROS_5X	42.4634
NOR_ROS_5X	87.016
NOR_ROS_5X	44.276
NOR_ROS_5X	59.0247
NOR_ROS_5X	75.1289
NOR_ROS_5X	59.9735
NOR_ROS_5X	146.132
NOR_ROS_5X	80.5437
NOR_ROS_5X	67.2613
NOR_ROS_5X	56.9077
NOR_ROS_5X	44.8311
NOR_ROS_5X	85.4433
NOR_ROS_5X	75.9157
NOR_ROS_5X	49.4002
NOR_ROS_5X	52.9345
NOR_ROS_5X	108.764
NOR_ROS_5X	106.831
NOR_ROS_5X	66.1234
NOR_ROS_5X	62.9934
NOR_ROS_5X	109.733
NOR_ROS_5X	97.7059
NOR_ROS_5X	40.3036
NOR_ROS_5X	68.8737
NOR_ROS_5X	61.7497
NOR_ROS_5X	86.9389
NOR_ROS_5X	92.3796
NOR_ROS_5X	59.4371
NOR_ROS_5X	105.861
NOR_ROS_5X	68.8377
NOR_ROS_5X	47.3386
NOR_ROS_5X	71.1415
NOR_ROS_5X	60.6147
NOR_ROS_5X	73.5919
NOR_ROS_5X	64.1681
NOR_ROS_5X	60.9505
NOR_ROS_5X	106.033
NOR_ROS_5X	59.7344
NOR_ROS_5X	76.9646
NOR_ROS_5X	57.267
NOR_ROS_5X	78.2888
NOR_ROS_5X	42.3418
NOR_ROS_5X	94.4352
NOR_ROS_5X	82.0585
NOR_ROS_5X	89.2473
NOR_ROS_5X	63.2533
NOR_ROS_5X	56.7666
NOR_ROS_5X	74.8998
NOR_ROS_5X	27.2507
NOR_ROS_5X	60.4544
NOR_ROS_5X	39.9729
NOR_ROS_5X	33.3616
NOR_ROS_5X	62.2241
NOR_ROS_5X	58.6257
NOR_ROS_5X	140.958
NOR_ROS_5X	55.1207
NOR_ROS_5X	110.829
NOR_ROS_5X	48.2744
NOR_ROS_5X	66.5921
NOR_ROS_5X	50.8278
NOR_ROS_5X	42.6694
NOR_ROS_5X	40.8194
NOR_ROS_5X	73.6033
NOR_ROS_5X	38.6309
NOR_ROS_5X	38.5976
NOR_ROS_5X	64.6851
NOR_ROS_5X	52.7242
NOR_ROS_5X	71.0048
NOR_ROS_5X	69.5717
NOR_ROS_5X	78.7015
NOR_ROS_5X	85.2095
NOR_ROS_5X	50.8471
NOR_ROS_5X	53.8949
NOR_ROS_5X	36.9635
NOR_ROS_5X	33.1114
NOR_ROS_5X	84.3846
NOR_ROS_5X	53.1875
NOR_ROS_5X	81.6965
NOR_ROS_5X	45.1696
NOR_ROS_5X	55.0403
NOR_ROS_5X	46.1796
NOR_ROS_5X	67.7647
NOR_ROS_5X	109.869
NOR_ROS_5X	53.0288
NOR_ROS_5X	53.5022
NOR_ROS_5X	58.0458
NOR_ROS_5X	49.4742
NOR_ROS_5X	75.9305
NOR_ROS_5X	60.1189
NOR_ROS_5X	52.5447
NOR_ROS_5X	47.4229
NOR_ROS_5X	49.0174
NOR_ROS_5X	33.4079
NOR_ROS_5X	40.6665
NOR_ROS_5X	75.7514
NOR_ROS_5X	72.3296
NOR_ROS_5X	53.0847
NOR_ROS_5X	63.555
NOR_ROS_5X	59.9659
NOR_ROS_5X	58.949
NOR_ROS_5X	53.6845
NOR_ROS_5X	59.5351
NOR_ROS_5X	75.7591
NOR_ROS_5X	112.253
NOR_ROS_5X	77.8193
NOR_ROS_5X	55.8378
NOR_ROS_5X	91.6512
NOR_ROS_5X	79.6466
NOR_ROS_5X	32.0937
NOR_ROS_5X	88.1943
NOR_ROS_5X	30.6426
NOR_ROS_5X	40.9072
NOR_ROS_5X	101.7
NOR_ROS_5X	80.3008
NOR_ROS_5X	64.0211
NOR_ROS_5X	51.433
NOR_ROS_5X	56.9344
NOR_ROS_5X	42.0102
NOR_ROS_5X	59.0107
NOR_ROS_5X	60.0454
NOR_ROS_5X	50.2295
NOR_ROS_5X	59.2623
NOR_ROS_5X	90.8669
NOR_ROS_5X	56.9766
NOR_ROS_5X	92.5243
NOR_ROS_5X	50.0542
NOR_ROS_5X	30.97
NOR_ROS_5X	56.1219
NOR_ROS_5X	70.9085
NOR_ROS_5X	55.736
NOR_ROS_5X	111.123
NOR_ROS_5X	61.1654
NOR_ROS_5X	75.3148
NOR_ROS_5X	60.3315
NOR_ROS_5X	34.6112
NOR_ROS_5X	45.5763
NOR_ROS_5X	76.0391
NOR_ROS_5X	38.8465
NOR_ROS_5X	40.6644
NOR_ROS_5X	60.0401
NOR_ROS_5X	42.1436
NOR_ROS_5X	52.8238
NOR_ROS_5X	38.4658
NOR_ROS_5X	68.3548
NOR_ROS_5X	67.8467
NOR_ROS_5X	87.3263
NOR_ROS_5X	98.911
NOR_ROS_5X	26.7124
NOR_ROS_5X	25.6227
NOR_ROS_5X	30.5126
NOR_ROS_5X	64.4819
NOR_ROS_5X	49.0633
NOR_ROS_5X	44.531
NOR_ROS_5X	86.3447
NOR_ROS_5X	55.1851
NOR_ROS_5X	59.769
NOR_ROS_5X	50.5524
NOR_ROS_5X	114.745
NOR_ROS_5X	150.748
NOR_ROS_5X	77.2251
NOR_ROS_5X	38.4008
NOR_ROS_5X	71.1788
NOR_ROS_5X	50.2819
NOR_ROS_5X	42.5753
NOR_ROS_5X	64.6013
NOR_ROS_5X	12.7647
NOR_ROS_5X	48.9908
NOR_ROS_5X	75.3205
NOR_ROS_5X	32.7973
NOR_ROS_5X	50.9389
NOR_ROS_5X	46.1391
NOR_ROS_5X	65.0564
NOR_ROS_5X	47.0131
NOR_ROS_5X	69.7704
NOR_ROS_5X	79.0166
NOR_ROS_5X	120.746
NOR_ROS_5X	46.8551
NOR_ROS_5X	40.424
NOR_ROS_5X	22.4857
NOR_ROS_5X	63.1069
NOR_ROS_5X	40.2081
NOR_ROS_5X	73.3634
NOR_ROS_5X	74.3843
NOR_ROS_5X	52.6384
NOR_ROS_5X	91.8956
NOR_ROS_5X	51.455
NOR_ROS_5X	65.2482
NOR_ROS_5X	45.8139
NOR_ROS_5X	65.3681
NOR_ROS_5X	102.775
NOR_ROS_5X	112.633
NOR_ROS_5X	51.9442
NOR_ROS_5X	65.8196
NOR_ROS_5X	64.3366
NOR_ROS_5X	54.8627
NOR_ROS_5X	75.4323
NOR_ROS_5X	67.1487
NOR_ROS_5X	62.7141
NOR_ROS_5X	69.9549
NOR_ROS_5X	38.7637
NOR_ROS_5X	122.205
NOR_ROS_5X	56.0322
NOR_ROS_5X	57.9193
NOR_ROS_5X	64.6045
NOR_ROS_5X	64.7441
NOR_ROS_5X	62.4657
NOR_ROS_5X	56.1152
NOR_ROS_5X	70.3786
NOR_ROS_5X	50.0465
NOR_ROS_5X	66.556
NOR_ROS_5X	57.8625
NOR_ROS_5X	63.289
NOR_ROS_5X	51.7839
NOR_ROS_5X	70.9097
NOR_ROS_5X	81.5749
NOR_ROS_5X	43.0043
NOR_ROS_5X	64.0414
NOR_ROS_5X	60.1222
NOR_ROS_5X	45.2715
NOR_ROS_5X	41.0441
NOR_ROS_5X	74.0559
NOR_ROS_5X	127.419
NOR_ROS_5X	53.1658
NOR_ROS_5X	74.8196
NOR_ROS_5X	61.2621
NOR_ROS_5X	64.9977
NOR_ROS_5X	83.4673
NOR_ROS_5X	72.8261
NOR_ROS_5X	118.563
NOR_ROS_5X	76.1597
NOR_ROS_5X	54.9831
NOR_ROS_5X	54.1744
NOR_ROS_5X	66.219
NOR_ROS_5X	50.1817
NOR_ROS_5X	47.6703
NOR_ROS_5X	60.0881
NOR_ROS_5X	61.0142
NOR_ROS_5X	81.8519
NOR_ROS_5X	82.6024
NOR_ROS_5X	47.9295
NOR_ROS_5X	77.019
NOR_ROS_5X	75.0806
NOR_ROS_5X	76.3547
NOR_ROS_5X	59.8305
NOR_ROS_5X	42.0043
NOR_ROS_5X	56.3535
NOR_ROS_5X	80.926
NOR_ROS_5X	51.6265
NOR_ROS_5X	37.5943
NOR_ROS_5X	22.4386
NOR_ROS_5X	91.8995
NOR_ROS_5X	70.4567
NOR_ROS_5X	88.033
NOR_ROS_5X	51.3153
NOR_ROS_5X	55.6291
NOR_ROS_5X	80.7511
NOR_ROS_5X	9.16739
NOR_ROS_5X	45.2345
NOR_ROS_5X	51.1119
NOR_ROS_5X	44.4966
NOR_ROS_5X	32.3911
NOR_ROS_5X	66.9179
NOR_ROS_5X	51.7554
NOR_ROS_5X	78.5878
NOR_ROS_5X	58.2429
NOR_SPA_5X	44.2957
NOR_SPA_5X	3.26484
NOR_SPA_5X	36.3921
NOR_SPA_5X	7.6834
NOR_SPA_5X	44.9786
NOR_SPA_5X	17.7271
NOR_SPA_5X	83.4949
NOR_SPA_5X	23.8698
NOR_SPA_5X	18.3675
NOR_SPA_5X	20.4857
NOR_SPA_5X	-4.86448
NOR_SPA_5X	27.7141
NOR_SPA_5X	40.3204
NOR_SPA_5X	11.061
NOR_SPA_5X	21.3715
NOR_SPA_5X	28.5712
NOR_SPA_5X	10.6633
NOR_SPA_5X	58.5209
NOR_SPA_5X	56.1602
NOR_SPA_5X	-7.74885
NOR_SPA_5X	30.2411
NOR_SPA_5X	31.2202
NOR_SPA_5X	14.0386
NOR_SPA_5X	9.23225
NOR_SPA_5X	19.0823
NOR_SPA_5X	17.7098
NOR_SPA_5X	58.0938
NOR_SPA_5X	57.4019
NOR_SPA_5X	30.6384
NOR_SPA_5X	24.091
NOR_SPA_5X	35.3777
NOR_SPA_5X	26.4015
NOR_SPA_5X	17.4993
NOR_SPA_5X	24.7221
NOR_SPA_5X	-26.0269
NOR_SPA_5X	-2.25855
NOR_SPA_5X	34.1956
NOR_SPA_5X	19.1693
NOR_SPA_5X	37.4065
NOR_SPA_5X	31.762
NOR_SPA_5X	25.9107
NOR_SPA_5X	6.11626
NOR_SPA_5X	29.055
NOR_SPA_5X	17.159
NOR_SPA_5X	16.7884
NOR_SPA_5X	52.6901
NOR_SPA_5X	20.3484
NOR_SPA_5X	45.4723
NOR_SPA_5X	2.69776
NOR_SPA_5X	29.7198
NOR_SPA_5X	62.5075
NOR_SPA_5X	42.8329
NOR_SPA_5X	56.3727
NOR_SPA_5X	26.467
NOR_SPA_5X	7.8814
NOR_SPA_5X	58.6963
NOR_SPA_5X	24.1815
NOR_SPA_5X	34.7556
NOR_SPA_5X	52.6
NOR_SPA_5X	19.8722
NOR_SPA_5X	40.2643
NOR_SPA_5X	31.8663
NOR_SPA_5X	24.9378
NOR_SPA_5X	32.5626
NOR_SPA_5X	40.8032
NOR_SPA_5X	7.56405
NOR_SPA_5X	22.098
NOR_SPA_5X	40.2357
NOR_SPA_5X	91.1418
NOR_SPA_5X	37.9489
NOR_SPA_5X	14.5071
NOR_SPA_5X	16.8282
NOR_SPA_5X	14.8271
NOR_SPA_5X	18.0472
NOR_SPA_5X	43.8723
NOR_SPA_5X	41.7202
NOR_SPA_5X	28.3943
NOR_SPA_5X	34.607
NOR_SPA_5X	35.0679
NOR_SPA_5X	36.3472
NOR_SPA_5X	24.2151
NOR_SPA_5X	5.04098
NOR_SPA_5X	28.5946
NOR_SPA_5X	28.7897
NOR_SPA_5X	44.5757
NOR_SPA_5X	31.9853
NOR_SPA_5X	34.2184
NOR_SPA_5X	12.513
NOR_SPA_5X	16.0091
NOR_SPA_5X	15.7379
NOR_SPA_5X	-9.26529
NOR_SPA_5X	29.8777
NOR_SPA_5X	20.8832
NOR_SPA_5X	7.29641
NOR_SPA_5X	27.7227
NOR_SPA_5X	9.56932
NOR_SPA_5X	47.1008
NOR_SPA_5X	21.7745
NOR_SPA_5X	7.3591
NOR_SPA_5X	26.0548
NOR_SPA_5X	16.9467
NOR_SPA_5X	36.2088
NOR_SPA_5X	31.4808
NOR_SPA_5X	12.8566
NOR_SPA_5X	46.3256
NOR_SPA_5X	26.371
NOR_SPA_5X	16.3116
NOR_SPA_5X	41.3982
NOR_SPA_5X	19.1893
NOR_SPA_5X	30.0224
NOR_SPA_5X	18.1398
NOR_SPA_5X	33.2685
NOR_SPA_5X	20.9216
NOR_SPA_5X	35.4582
NOR_SPA_5X	23.2605
NOR_SPA_5X	39.5426
NOR_SPA_5X	36.0349
NOR_SPA_5X	85.4236
NOR_SPA_5X	38.725
NOR_SPA_5X	69.9642
NOR_SPA_5X	19.2476
NOR_SPA_5X	46.1715
NOR_SPA_5X	53.0806
NOR_SPA_5X	33.7875
NOR_SPA_5X	36.2331
NOR_SPA_5X	32.8743
NOR_SPA_5X	34.9282
NOR_SPA_5X	76.3866
NOR_SPA_5X	66.1925
NOR_SPA_5X	32.4154
NOR_SPA_5X	43.5536
NOR_SPA_5X	36.9429
NOR_SPA_5X	18.8807
NOR_SPA_5X	42.7059
NOR_SPA_5X	59.6431
NOR_SPA_5X	34.2241
NOR_SPA_5X	24.68
NOR_SPA_5X	25.3964
NOR_SPA_5X	40.9093
NOR_SPA_5X	16.9764
NOR_SPA_5X	59.2136
NOR_SPA_5X	33.0757
NOR_SPA_5X	30.2607
NOR_SPA_5X	65.2756
NOR_SPA_5X	32.193
NOR_SPA_5X	43.8724
NOR_SPA_5X	39.4795
NOR_SPA_5X	41.4113
NOR_SPA_5X	29.3908
NOR_SPA_5X	60.0271
NOR_SPA_5X	39.1654
NOR_SPA_5X	35.2146
NOR_SPA_5X	43.7111
NOR_SPA_5X	47.0388
NOR_SPA_5X	43.7623
NOR_SPA_5X	38.4
NOR_SPA_5X	35.7143
NOR_SPA_5X	45.2677
NOR_SPA_5X	56.3805
NOR_SPA_5X	35.6303
NOR_SPA_5X	75.573
NOR_SPA_5X	26.1442
NOR_SPA_5X	60.1377
NOR_SPA_5X	43.1139
NOR_SPA_5X	71.038
NOR_SPA_5X	67.4396
NOR_SPA_5X	30.0765
NOR_SPA_5X	62.8487
NOR_SPA_5X	73.477
NOR_SPA_5X	71.8228
NOR_SPA_5X	60.2711
NOR_SPA_5X	67.2409
NOR_SPA_5X	48.5006
NOR_SPA_5X	54.7465
NOR_SPA_5X	20.4207
NOR_SPA_5X	43.1955
NOR_SPA_5X	55.7757
NOR_SPA_5X	72.9162
NOR_SPA_5X	59.1095
NOR_SPA_5X	50.8759
NOR_SPA_5X	48.5946
NOR_SPA_5X	16.4403
NOR_SPA_5X	38.9512
NOR_SPA_5X	9.12157
NOR_SPA_5X	58.4146
NOR_SPA_5X	44.2715
NOR_SPA_5X	52.4422
NOR_SPA_5X	58.3457
NOR_SPA_5X	9.75102
NOR_SPA_5X	51.3367
NOR_SPA_5X	10.2147
NOR_SPA_5X	47.2012
NOR_SPA_5X	21.2918
NOR_SPA_5X	55.5433
NOR_SPA_5X	27.1365
NOR_SPA_5X	43.8548
NOR_SPA_5X	11.528
NOR_SPA_5X	14.9988
NOR_SPA_5X	42.9204
NOR_SPA_5X	44.3778
NOR_SPA_5X	69.7114
NOR_SPA_5X	11.7451
NOR_SPA_5X	31.049
NOR_SPA_5X	-2.77317
NOR_SPA_5X	21.2811
NOR_SPA_5X	38.0478
NOR_SPA_5X	36.6319
NOR_SPA_5X	16.5112
NOR_SPA_5X	40.7645
NOR_SPA_5X	4.0484
NOR_SPA_5X	18.8689
NOR_SPA_5X	39.292
NOR_SPA_5X	40.923
NOR_SPA_5X	59.0146
NOR_SPA_5X	60.2431
NOR_SPA_5X	29.2433
NOR_SPA_5X	6.80545
NOR_SPA_5X	40.6765
NOR_SPA_5X	30.5854
NOR_SPA_5X	96.5339
NOR_SPA_5X	2.65067
NOR_SPA_5X	62.3773
NOR_SPA_5X	14.0753
NOR_SPA_5X	27.5252
NOR_SPA_5X	106.238
NOR_SPA_5X	24.2478
NOR_SPA_5X	12.2493
NOR_SPA_5X	28.4868
NOR_SPA_5X	5.17191
NOR_SPA_5X	23.9409
NOR_SPA_5X	16.3978
NOR_SPA_5X	27.8954
NOR_SPA_5X	33.7214
NOR_SPA_5X	62.4333
NOR_SPA_5X	26.0617
NOR_SPA_5X	6.40433
NOR_SPA_5X	37.1517
NOR_SPA_5X	34.4642
NOR_SPA_5X	19.8392
NOR_SPA_5X	86.2968
NOR_SPA_5X	35.0245
NOR_SPA_5X	50.8985
NOR_SPA_5X	15.0336
NOR_SPA_5X	72.7128
NOR_SPA_5X	21.5194
NOR_SPA_5X	21.6144
NOR_SPA_5X	43.1814
NOR_SPA_5X	53.2952
NOR_SPA_5X	33.128
NOR_SPA_5X	36.7788
NOR_SPA_5X	54.7166
NOR_SPA_5X	37.1443
NOR_SPA_5X	12.8026
NOR_SPA_5X	48.7359
NOR_SPA_5X	37.119
NOR_SPA_5X	30.2635
NOR_SPA_5X	47.058
NOR_SPA_5X	43.4159
NOR_SPA_5X	73.0625
NOR_SPA_5X	92.1646
NOR_SPA_5X	89.1515
NOR_SPA_5X	36.8798
NOR_SPA_5X	72.8991
NOR_SPA_5X	58.576
NOR_SPA_5X	64.2488
NOR_SPA_5X	47.8054
NOR_SPA_5X	47.1432
NOR_SPA_5X	62.2888
NOR_SPA_5X	61.3247
NOR_SPA_5X	82.3213
NOR_SPA_5X	58.6252
NOR_SPA_5X	81.1834
NOR_SPA_5X	34.6798
NOR_SPA_5X	54.9673
NOR_SPA_5X	45.1884
NOR_SPA_5X	59.5513
NOR_SPA_5X	44.5487
NOR_SPA_5X	56.3855
NOR_SPA_5X	43.4905
NOR_SPA_5X	50.4395
NOR_SPA_5X	48.9821
NOR_SPA_5X	19.2369
NOR_SPA_5X	56.5699
NOR_SPA_5X	39.5845
NOR_SPA_5X	105.004
NOR_SPA_5X	66.2288
NOR_SPA_5X	37.0937
NOR_SPA_5X	55.5635
NOR_SPA_5X	107.47
NOR_SPA_5X	37.9212
NOR_SPA_5X	70.9605
NOR_SPA_5X	43.5403
NOR_SPA_5X	72.1104
NOR_SPA_5X	27.5222
NOR_SPA_5X	61.1471
NOR_SPA_5X	40.8809
NOR_SPA_5X	36.956
NOR_SPA_5X	52.3687
NOR_SPA_5X	46.9639
NOR_SPA_5X	81.5386
NOR_SPA_5X	34.9889
NOR_SPA_5X	65.2369
NOR_SPA_5X	45.4284
NOR_SPA_5X	61.907
NOR_SPA_5X	49.8474
NOR_SPA_5X	62.4674
NOR_SPA_5X	41.5804
NOR_SPA_5X	40.9471
NOR_SPA_5X	61.7508
NOR_SPA_5X	-5.882
NOR_SPA_5X	-22.5965
NOR_SPA_5X	10.9517
NOR_SPA_5X	2.69827
NOR_SPA_5X	18.38
NOR_SPA_5X	-4.87733
NOR_SPA_5X	11.832
NOR_SPA_5X	3.20027
NOR_SPA_5X	8.22543
NOR_SPA_5X	-14.2449
NOR_SPA_5X	-29.122
NOR_SPA_5X	17.2216
NOR_SPA_5X	-23.8
NOR_SPA_5X	-13.5916
NOR_SPA_5X	46.2587
NOR_SPA_5X	10.1439
NOR_SPA_5X	40.3158
NOR_SPA_5X	35.5976
NOR_SPA_5X	-2.55041
NOR_SPA_5X	-2.25601
NOR_SPA_5X	10.2302
NOR_SPA_5X	-2.34778
NOR_SPA_5X	4.28091
NOR_SPA_5X	-25.8369
NOR_SPA_5X	24.3769
NOR_SPA_5X	9.30677
NOR_SPA_5X	7.7854
NOR_SPA_50X	71.6993
NOR_SPA_50X	79.104
NOR_SPA_50X	58.3334
NOR_SPA_50X	82.7407
NOR_SPA_50X	143.213
NOR_SPA_50X	96.8421
NOR_SPA_50X	57.1219
NOR_SPA_50X	48.577
NOR_SPA_50X	68.3473
NOR_SPA_50X	50.4571
NOR_SPA_50X	65.8078
NOR_SPA_50X	101.976
NOR_SPA_50X	92.6469
NOR_SPA_50X	100.86
NOR_SPA_50X	59.8627
NOR_SPA_50X	92.7084
NOR_SPA_50X	61.6268
NOR_SPA_50X	50.8343
NOR_SPA_50X	107.743
NOR_SPA_50X	98.5922
NOR_SPA_50X	111.481
NOR_SPA_50X	88.4518
NOR_SPA_50X	77.3183
NOR_SPA_50X	62.6037
NOR_SPA_50X	89.124
NOR_SPA_50X	61.1726
NOR_SPA_50X	119.851
NOR_SPA_50X	104.705
NOR_SPA_50X	94.6497
NOR_SPA_50X	77.0847
NOR_SPA_50X	65.4256
NOR_SPA_50X	102.198
NOR_SPA_50X	55.2789
NOR_SPA_50X	73.1234
NOR_SPA_50X	44.0039
NOR_SPA_50X	86.1253
NOR_SPA_50X	58.0858
NOR_SPA_50X	69.0893
NOR_SPA_50X	119.214
NOR_SPA_50X	80.9111
NOR_SPA_50X	57.364
NOR_SPA_50X	89.9988
NOR_SPA_50X	47.2823
NOR_SPA_50X	73.403
NOR_SPA_50X	65.3785
NOR_SPA_50X	91.2278
NOR_SPA_50X	63.7667
NOR_SPA_50X	75.8992
NOR_SPA_50X	116.047
NOR_SPA_50X	128.723
NOR_SPA_50X	69.1314
NOR_SPA_50X	50.0279
NOR_SPA_50X	73.0449
NOR_SPA_50X	88.1471
NOR_SPA_50X	80.7127
NOR_SPA_50X	57.8564
NOR_SPA_50X	108.277
NOR_SPA_50X	124.505
NOR_SPA_50X	74.3742
NOR_SPA_50X	73.9362
NOR_SPA_50X	50.7116
NOR_SPA_50X	65.6665
NOR_SPA_50X	58.2199
NOR_SPA_50X	112.871
NOR_SPA_50X	58.824
NOR_SPA_50X	70.6011
NOR_SPA_50X	95.6139
NOR_SPA_50X	100.714
NOR_SPA_50X	89.2241
NOR_SPA_50X	111.47
NOR_SPA_50X	56.4076
NOR_SPA_50X	91.1702
NOR_SPA_50X	103.705
NOR_SPA_50X	43.6085
NOR_SPA_50X	65.8759
NOR_SPA_50X	71.5281
NOR_SPA_50X	74.3278
NOR_SPA_50X	96.3484
NOR_SPA_50X	57.7715
NOR_SPA_50X	68.891
NOR_SPA_50X	89.1927
NOR_SPA_50X	78.62
NOR_SPA_50X	105.575
NOR_SPA_50X	62.6172
NOR_SPA_50X	70.2862
NOR_SPA_50X	57.899
NOR_SPA_50X	106.12
NOR_SPA_50X	53.5271
NOR_SPA_50X	81.9554
NOR_SPA_50X	93.2723
NOR_SPA_50X	53.3847
NOR_SPA_50X	86.4409
NOR_SPA_50X	71.8774
NOR_SPA_50X	86.8254
NOR_SPA_50X	61.3229
NOR_SPA_50X	84.0282
NOR_SPA_50X	69.8372
NOR_SPA_50X	82.6772
NOR_SPA_50X	27.0115
NOR_SPA_50X	72.2153
NOR_SPA_50X	55.2122
NOR_SPA_50X	99.6831
NOR_SPA_50X	66.1216
NOR_SPA_50X	57.1863
NOR_SPA_50X	105.307
NOR_SPA_50X	63.8536
NOR_SPA_50X	42.9639
NOR_SPA_50X	64.6049
NOR_SPA_50X	78.8186
NOR_SPA_50X	54.0312
NOR_SPA_50X	79.1585
NOR_SPA_50X	103.658
NOR_SPA_50X	58.5787
NOR_SPA_50X	75.4854
NOR_SPA_50X	56.3458
NOR_SPA_50X	110.357
NOR_SPA_50X	72.2959
NOR_SPA_50X	64.9001
NOR_SPA_50X	83.5253
NOR_SPA_50X	38.7406
NOR_SPA_50X	58.0265
NOR_SPA_50X	82.2521
NOR_SPA_50X	103.871
NOR_SPA_50X	48.4928
NOR_SPA_50X	78.7586
NOR_SPA_50X	50.7588
NOR_SPA_50X	67.7649
NOR_SPA_50X	91.3119
NOR_SPA_50X	95.3185
NOR_SPA_50X	80.4466
NOR_SPA_50X	76.8954
NOR_SPA_50X	78.9393
NOR_SPA_50X	99.6976
NOR_SPA_50X	92.1333
NOR_SPA_50X	64.7948
NOR_SPA_50X	107.914
NOR_SPA_50X	62.889
NOR_SPA_50X	47.5623
NOR_SPA_50X	107.838
NOR_SPA_50X	88.9657
NOR_SPA_50X	120.561
NOR_SPA_50X	124.197
NOR_SPA_50X	78.6201
NOR_SPA_50X	95.1408
NOR_SPA_50X	127.618
NOR_SPA_50X	115.185
NOR_SPA_50X	59.8428
NOR_SPA_50X	98.8936
NOR_SPA_50X	55.6072
NOR_SPA_50X	72.4237
NOR_SPA_50X	37.2877
NOR_SPA_50X	45.9785
NOR_SPA_50X	65.2564
NOR_SPA_50X	52.6665
NOR_SPA_50X	43.8419
NOR_SPA_50X	16.7559
NOR_SPA_50X	40.6685
NOR_SPA_50X	40.3406
NOR_SPA_50X	25.7986
NOR_SPA_50X	28.2694
NOR_SPA_50X	51.3551
NOR_SPA_50X	36.9612
NOR_SPA_50X	18.425
NOR_SPA_50X	31.0736
NOR_SPA_50X	25.5751
NOR_SPA_50X	61.9702
NOR_SPA_50X	63.4311
NOR_SPA_50X	16.5024
NOR_SPA_50X	50.6092
NOR_SPA_50X	68.5297
NOR_SPA_50X	65.2503
NOR_SPA_50X	28.3323
NOR_SPA_50X	34.2053
NOR_SPA_50X	18.3355
NOR_SPA_50X	57.7397
NOR_SPA_50X	58.972
NOR_SPA_50X	60.9856
NOR_SPA_50X	7.96349
NOR_SPA_50X	57.8912
NOR_SPA_50X	37.7959
NOR_SPA_50X	13.9285
NOR_SPA_50X	65.5553
NOR_SPA_50X	55.6916
NOR_SPA_50X	20.6222
NOR_SPA_50X	31.1812
NOR_SPA_50X	43.1621
NOR_SPA_50X	49.239
NOR_SPA_50X	48.2513
NOR_SPA_50X	51.7028
NOR_SPA_50X	18.5431
NOR_SPA_50X	49.5783
NOR_SPA_50X	29.2778
NOR_SPA_50X	11.0323
NOR_SPA_50X	35.3113
NOR_SPA_50X	47.3567
NOR_SPA_50X	42.7532
NOR_SPA_50X	38.4188
NOR_SPA_50X	59.8628
NOR_SPA_50X	23.1084
NOR_SPA_50X	36.1859
NOR_SPA_50X	52.5181
NOR_SPA_50X	59.3182
NOR_SPA_50X	46.5322
NOR_SPA_50X	40.4301
NOR_SPA_50X	25.2802
NOR_NAL_50X	8.20817
NOR_NAL_50X	31.2059
NOR_NAL_50X	65.3403
NOR_NAL_50X	17.5963
NOR_NAL_50X	62.5548
NOR_NAL_50X	34.0324
NOR_NAL_50X	27.7306
NOR_NAL_50X	34.0398
NOR_NAL_50X	46.3234
NOR_NAL_50X	30.3821
NOR_NAL_50X	14.785
NOR_NAL_50X	29.2007
NOR_NAL_50X	40.9669
NOR_NAL_50X	95.8314
NOR_NAL_50X	19.1904
NOR_NAL_50X	86.5713
NOR_NAL_50X	51.705
NOR_NAL_50X	25.8475
NOR_NAL_50X	37.3881
NOR_NAL_50X	96.7684
NOR_NAL_50X	62.494
NOR_NAL_50X	45.8217
NOR_NAL_50X	40.3862
NOR_NAL_50X	84.1342
NOR_NAL_50X	22.1226
NOR_NAL_50X	67.1862
NOR_NAL_50X	-10.4356
NOR_NAL_50X	26.637
NOR_NAL_50X	39.8229
NOR_NAL_50X	27.0485
NOR_NAL_50X	48.4645
NOR_NAL_50X	6.09738
NOR_NAL_50X	36.1197
NOR_NAL_50X	66.7101
NOR_NAL_50X	38.8899
NOR_NAL_50X	66.1525
NOR_NAL_50X	50.1587
NOR_NAL_50X	32.8392
NOR_NAL_50X	35.1226
NOR_NAL_50X	14.3912
NOR_NAL_50X	33.7574
NOR_NAL_50X	31.2391
NOR_NAL_50X	26.6247
NOR_NAL_50X	70.3661
NOR_NAL_50X	22.737
NOR_NAL_50X	72.9304
NOR_NAL_50X	19.7685
NOR_NAL_50X	61.583
NOR_NAL_50X	32.9807
NOR_NAL_50X	28.0512
NOR_NAL_50X	22.0189
NOR_NAL_50X	55.3884
NOR_NAL_50X	32.712
NOR_NAL_50X	43.9631
NOR_NAL_50X	36.5909
NOR_NAL_50X	47.8989
NOR_NAL_50X	11.5627
NOR_NAL_50X	38.7773
NOR_NAL_50X	27.2641
NOR_NAL_50X	71.1937
NOR_NAL_50X	39.0789
NOR_NAL_50X	62.5494
NOR_NAL_50X	33.5856
NOR_NAL_50X	28.7739
NOR_NAL_50X	76.6648
NOR_NAL_50X	44.5824
NOR_NAL_50X	53.3263
NOR_NAL_50X	40.5999
NOR_NAL_50X	55.6592
NOR_NAL_50X	39.5853
NOR_NAL_50X	38.8976
NOR_NAL_50X	37.6604
NOR_NAL_50X	59.8403
NOR_NAL_50X	62.8416
NOR_NAL_50X	17.4314
NOR_NAL_50X	44.9998
NOR_NAL_50X	29.5293
NOR_NAL_50X	60.7221
NOR_NAL_50X	41.0865
NOR_NAL_50X	46.9051
NOR_NAL_50X	53.6934
NOR_NAL_50X	4.03539
NOR_NAL_50X	23.3383
NOR_NAL_50X	75.0193
NOR_NAL_50X	26.9804
NOR_NAL_50X	15.3235
NOR_NAL_50X	82.3144
NOR_NAL_50X	24.1932
NOR_NAL_50X	42.1165
NOR_NAL_50X	38.532
NOR_NAL_50X	23.2379
NOR_NAL_50X	31.7151
NOR_NAL_50X	63.72
NOR_NAL_50X	16.785
NOR_NAL_50X	42.0066
NOR_NAL_50X	55.6305
NOR_NAL_50X	80.9045
NOR_NAL_50X	28.3926
NOR_NAL_50X	54.1157
NOR_NAL_50X	33.7245
NOR_NAL_50X	85.6092
NOR_NAL_50X	47.7362
NOR_NAL_50X	48.8631
NOR_NAL_50X	36.0976
NOR_NAL_50X	29.7845
NOR_NAL_50X	67.8958
NOR_NAL_50X	50.7901
NOR_NAL_50X	61.7178
NOR_NAL_50X	62.4668
NOR_NAL_50X	28.706
NOR_NAL_50X	46.9184
NOR_NAL_50X	43.9776
NOR_NAL_50X	74.541
NOR_NAL_50X	40.5561
NOR_NAL_50X	56.3226
NOR_NAL_50X	46.2771
NOR_NAL_50X	54.9898
NOR_NAL_50X	43.181
NOR_NAL_50X	64.6152
NOR_NAL_50X	49.3874
NOR_NAL_50X	56.1182
NOR_NAL_50X	42.137
NOR_NAL_50X	36.8905
NOR_NAL_50X	52.8265
NOR_NAL_50X	43.4018
NOR_NAL_50X	44.9924
NOR_NAL_50X	46.2953
NOR_NAL_50X	80.457
NOR_NAL_50X	68.9127
NOR_NAL_50X	25.7648
NOR_NAL_50X	55.7692
NOR_NAL_50X	35.458
NOR_NAL_50X	80.0853
NOR_NAL_50X	52.0851
NOR_NAL_50X	35.5424
NOR_NAL_50X	37.362
NOR_NAL_50X	42.0041
NOR_NAL_50X	34.8747
NOR_NAL_50X	21.8104
NOR_NAL_50X	42.4179
NOR_NAL_50X	33.7711
NOR_NAL_50X	39.8937
NOR_NAL_50X	26.5664
NOR_NAL_50X	44.2675
NOR_NAL_50X	10.3696
NOR_NAL_50X	65.0546
NOR_NAL_50X	45.8969
NOR_NAL_50X	61.6419
NOR_NAL_50X	46.1243
NOR_NAL_50X	50.4554
NOR_NAL_50X	33.2959
NOR_NAL_50X	32.8386
NOR_NAL_50X	41.8075
NOR_NAL_50X	44.2663
NOR_NAL_50X	33.8789
NOR_NAL_50X	54.1571
NOR_NAL_50X	47.3216
NOR_NAL_50X	56.9893
NOR_NAL_50X	-7.63841
NOR_NAL_50X	31.3754
NOR_NAL_50X	54.0968
NOR_NAL_50X	37.4209
NOR_NAL_50X	54.9294
NOR_NAL_50X	57.5849
NOR_NAL_50X	36.1846
NOR_NAL_50X	35.4458
NOR_NAL_50X	40.7124
NOR_NAL_50X	36.6064
NOR_NAL_50X	32.8402
NOR_NAL_50X	43.9066
NOR_NAL_50X	49.5792
NOR_NAL_50X	43.1063
NOR_NAL_50X	58.9201
NOR_NAL_50X	37.0197
NOR_NAL_50X	43.4607
NOR_NAL_50X	37.016
NOR_NAL_50X	32.592
NOR_NAL_50X	32.5806
NOR_NAL_50X	34.2132
NOR_NAL_50X	45.998
NOR_NAL_50X	34.4396
NOR_NAL_50X	47.8774
NOR_NAL_50X	35.8963
NOR_NAL_50X	36.4735
NOR_NAL_50X	35.9874
NOR_NAL_50X	39.2307
NOR_NAL_50X	42.2229
NOR_NAL_50X	52.261
NOR_NAL_50X	27.409
NOR_NAL_50X	36.3564
NOR_NAL_50X	37.1113
NOR_NAL_50X	26.7748
NOR_NAL_50X	71.7985
NOR_NAL_50X	36.2475
NOR_NAL_50X	19.7579
NOR_NAL_50X	21.24
NOR_NAL_50X	27.8416
NOR_NAL_50X	38.6907
NOR_NAL_50X	22.8567
NOR_NAL_50X	31.4883
NOR_NAL_50X	36.5029
NOR_NAL_50X	34.0223
NOR_NAL_50X	60.7688
NOR_NAL_50X	51.4818
NOR_NAL_50X	30.8945
NOR_NAL_50X	42.4839
NOR_NAL_50X	32.8143
NOR_NAL_50X	51.5084
NOR_NAL_50X	60.7621
NOR_NAL_50X	47.8381
NOR_NAL_50X	29.0598
NOR_NAL_50X	40.5696
NOR_NAL_50X	44.5463
NOR_NAL_50X	38.1446
NOR_NAL_50X	17.6826
NOR_NAL_50X	72.0253
NOR_NAL_50X	24.9933
NOR_NAL_50X	27.5651
NOR_NAL_50X	63.7165
NOR_NAL_50X	38.5401
NOR_NAL_50X	20.4096
NOR_NAL_50X	36.3262
NOR_NAL_50X	43.2355
NOR_NAL_50X	61.606
NOR_NAL_50X	40.9809
NOR_NAL_50X	33.7594
NOR_NAL_50X	56.8611
NOR_NAL_50X	49.1939
NOR_NAL_50X	70.7651
NOR_NAL_50X	46.3673
NOR_NAL_50X	55.9979
NOR_NAL_50X	63.0842
NOR_NAL_50X	39.8591
NOR_NAL_50X	56.5275
NOR_NAL_50X	73.8005
[truncated: 360 more rows]

## Sheet: Figure 4
DATE	EXP	CONC_FQ_ugml	CONC_FQ_uM	CONC_cpet	FQ	CPET	TPS	ACCU	COND	TIME	KILLING	Accumulated_conc.
201015	KIL	5	16	0	NOR	ROS	30	30264	NOR	30	0	26763.5
201015	KIL	5	16	0	NOR	ROS	30	30424	NOR	30	0	36800.9
201015	KIL	5	16	0	NOR	ROS	30	32409	NOR	30	5.97105	21208.3
201021	KIL	5	16	0	NOR	ROS	30	39405	NOR	30		31032.2
201021	KIL	5	16	0	NOR	ROS	30	41706	NOR	30		43053.2
201021	KIL	5	16	0	NOR	ROS	30	48049	NOR	30		29414.9
201104	KIL	5	16	0	NOR	ROS	30	25083	NOR_CCCP	30	7.56978	80097.9
201104	KIL	5	16	0	NOR	ROS	30	32612	NOR_CCCP	30	15.79	65757.5
201104	KIL	5	16	0	NOR	ROS	30	30549	NOR_CCCP	30	20.3949	65973.1
201015	KIL	5	16	0	NOR	ROS	60	29803	NOR_CCCP	30		82386.9
201015	KIL	5	16	0	NOR	ROS	60	30174	NOR_CCCP	30		91254.7
201015	KIL	5	16	0	NOR	ROS	60	28506	NOR_CCCP	30		73614.8
201021	KIL	5	16	0	NOR	ROS	60	35003	NOR_ROS 5X	30	19.7091	35595.4
201021	KIL	5	16	0	NOR	ROS	60	34965	NOR_ROS 5X	30	23.2991	59120.7
201021	KIL	5	16	0	NOR	ROS	60	44375	NOR_ROS 5X	30	28.7608	68161.1
201104	KIL	5	16	0	NOR	ROS	60	19860	NOR_ROS 5X	30		78419.2
201104	KIL	5	16	0	NOR	ROS	60	24929	NOR_ROS 5X	30		65067.9
201104	KIL	5	16	0	NOR	ROS	60	21732	NOR_ROS 5X	30		34615.2
201015	KIL	5	16	0	NOR_CCCP	ROS	30	79016	ROS 5X	30	1.61144
201015	KIL	5	16	0	NOR_CCCP	ROS	30	85319	ROS 5X	30	6.74778
201015	KIL	5	16	0	NOR_CCCP	ROS	30	82826	ROS 5X	30	17.5842
201104	KIL	5	16	0	NOR_CCCP	ROS	30	72010	NOR	60	0	40723.4
201104	KIL	5	16	0	NOR_CCCP	ROS	30	76329	NOR	60	0	16740.4
201104	KIL	5	16	0	NOR_CCCP	ROS	30	72506	NOR	60	3.61179	35226.9
201015	KIL	5	16	0	NOR_CCCP	ROS	60		NOR	60		29494.4
201015	KIL	5	16	0	NOR_CCCP	ROS	60	74530	NOR	60		38114.5
201015	KIL	5	16	0	NOR_CCCP	ROS	60	73473	NOR	60		22173.9
201021	KIL	5	16	0	NOR_CCCP	ROS	60	76632	NOR_CCCP	60	20.5101	57417.2
201021	KIL	5	16	0	NOR_CCCP	ROS	60	78550	NOR_CCCP	60	21.1954	70577.2
201021	KIL	5	16	0	NOR_CCCP	ROS	60	71979	NOR_CCCP	60	23.4376	64303
201104	KIL	5	16	0	NOR_CCCP	ROS	60	63143	NOR_CCCP	60		74001.6
201104	KIL	5	16	0	NOR_CCCP	ROS	60	58116	NOR_CCCP	60		75720.2
201104	KIL	5	16	0	NOR_CCCP	ROS	60	66832	NOR_CCCP	60		62697
201015	KIL	5	16	5	NOR	ROS	30	78213	NOR_ROS 5X	60	38.9018	69380.2
201015	KIL	5	16	5	NOR	ROS	30	78625	NOR_ROS 5X	60	48.1418	100966
201021	KIL	5	16	5	NOR	ROS	30	68286	NOR_ROS 5X	60	37.0629	77052
201021	KIL	5	16	5	NOR	ROS	30	63689	NOR_ROS 5X	60		78837.5
201104	KIL	5	16	5	NOR	ROS	30	33897	ROS 5X	60	11.1173
201104	KIL	5	16	5	NOR	ROS	30	33389	ROS 5X	60	14.0325
201104	KIL	5	16	5	NOR	ROS	30	36559	ROS 5X	60	28.5891
201021	KIL	5	16	5	NOR	ROS	60	87092
201021	KIL	5	16	5	NOR	ROS	60	75686
201021	KIL	5	16	5	NOR	ROS	60	73735
201104	KIL	5	16	5	NOR	ROS	60	32584
201104	KIL	5	16	5	NOR	ROS	60	30565
201104	KIL	5	16	5	NOR	ROS	60	29310
201007	KIL	5	16	50	NOR	SPA	30	37550
201007	KIL	5	16	50	NOR	SPA	30
201007	KIL	5	16	50	NOR	SPA	30	33970
201007	KIL	5	16	50	NOR	SPA	60	38219
201007	KIL	5	16	50	NOR	SPA	60	36272
201007	KIL	5	16	50	NOR	SPA	60	35550

## Sheet: Figure 6
NAL	ROS	SPA	FLE	NOR	CIP	ENR
-7.7	-10.7	-8.7	-8	-8.3	-8.3	-8.8
-7	-9.1	-8.1	-7.7	-7.6	-7.8	-8.1
-8.2	-10.6	-9.4	-9.5	-9.2	-9.4	-9.3
-6.9	-8.8	-8.1	-7.7	-7.6	-7.6	-8
-8.5	-10.6	-9.6	-9.5	-9.4	-9.6	-9.4
-6.9	-8.8	-8	-7.5	-7.5	-7.5	-7.7
-8.2	-10.4	-9.2	-9.4	-9	-9.1	-9
-6.8	-8.7	-7.9	-7.4	-7.5	-7.5	-7.7
-8.1	-10.4	-9.2	-8.9	-9	-9	-9
-6.8	-8.6	-7.9	-7.4	-7.4	-7.5	-7.6
-8.1	-10.3	-9.1	-8.8	-8.7	-9	-9
-6.8	-8.6	-7.9	-7.4	-7.3	-7.3	-7.6
-7.4	-9.1	-8.9	-8.3	-8.3	-8.5	-8.7
-6.8	-8.5	-7.7	-7.4	-7.2	-7.2	-7.6
-7.3	-9.1	-8.7	-8.2	-8.3	-8.5	-8.7
-6.8	-8.5	-7.7	-7.2	-7.2	-7.2	-7.5
-7.3	-9	-8.7	-8.2	-8.2	-8.4	-8.6
-6.7	-8.5	-7.7	-7.1	-7.2	-7.2	-7.5
-7.1	-9	-8.6	-8.1	-8	-8.3	-8.3
-6.7	-8.3	-7.5	-7.1	-7.2	-7.1	-7.3
-7	-9	-8.5	-8.1	-8	-8.3	-8.3
-7.2	-9.1	-8.6	-8.2	-8.2	-8.5	-9.3
-7	-9.5	-8.4	-8.1	-8	-8.2	-8.3
-7.1	-9	-8.4	-8.2	-7.9	-8.3	-9.2
-7	-9.4	-8.3	-8.1	-8	-8.1	-8.2
-7.1	-9	-8.3	-8.1	-7.9	-8	-9
-7	-9.3	-8.3	-8	-7.9	-8	-8.2
-7	-9	-8.2	-7.8	-7.8	-7.9	-8.6
-6.9	-9.3	-8.3	-8	-7.9	-8	-8.2
-7	-8.9	-8.2	-7.8	-7.6	-7.7	-8.5
-7.9	-9.3	-9.3	-8.5	-8.5	-8.8	-9
-6.9	-8.8	-8.1	-7.5	-7.6	-7.7	-8.5
-7.8	-9.3	-9	-8.4	-8.4	-8.6	-8.9
-6.9	-8.7	-8.1	-7.5	-7.5	-7.7	-8.4
-7.7	-9.3	-8.8	-8.3	-8.3	-8.4	-8.8
-6.9	-8.5	-8	-7.5	-7.5	-7.6	-8.4
-7.7	-9.2	-8.4	-8.2	-8.3	-8.3	-8.5
-6.8	-8.5	-8	-7.4	-7.5	-7.6	-8
-7.5	-9.2	-8.3	-8.2	-8.2	-8.2	-8.5
-6.8	-8.5	-7.9	-7.4	-7.4	-7.6	-8
-7.5	-9	-8.3	-8.1	-8	-8.2	-8.4
-7.2	-8.9	-8.5	-8.4	-8.3	-8.2	-8.5
-7.3	-10.4	-8.3	-8	-8	-8.1	-8.4
-7.1	-8.7	-8.3	-8.2	-8	-8.1	-8.3
-7.3	-10.4	-8.2	-8	-8	-8	-8.3
-7.1	-8.7	-8.3	-8.2	-8	-8	-8.1
-7.3	-10.3	-8.2	-8	-8	-8	-8.2
-7	-8.6	-8.2	-8.1	-7.8	-7.9	-8.1
-7.3	-10.3	-8.2	-7.9	-7.9	-7.9	-8.2
-7	-8.6	-8.2	-8	-7.7	-7.9	-8.1
-7.9	-10.2	-9.4	-8.5	-9.2	-9.3	-9.7
-7	-8.6	-8.2	-7.9	-7.7	-7.9	-8.1
-7.9	-10.2	-9.3	-8.4	-9.2	-9.2	-9.4
-6.9	-8.6	-8.1	-7.9	-7.5	-7.8	-7.8
-7.9	-10.1	-9.2	-8.4	-9.1	-9.1	-9.2
-6.8	-8.3	-8	-7.7	-7.4	-7.6	-7.8
-7.8	-9.3	-9.1	-8.2	-8.9	-9	-9.2
-6.8	-8.3	-8	-7.7	-7.4	-7.5	-7.8
-7.8	-9.2	-9	-8.2	-8.9	-8.9	-9.1
-6.8	-8.2	-8	-7.5	-7.4	-7.4	-7.7
-7.8	-9.2	-8.9	-8.2	-8.7	-8.8	-9
-8.1	-10.3	-9	-8.8	-8.8	-9	-9.5
-7.7	-9.2	-8.8	-8.1	-8.7	-8.8	-9
-8	-10.3	-9	-8.6	-8.7	-8.9	-9.4
-7.7	-9.1	-8.7	-8.1	-8.7	-8.8	-8.9
-8	-10.1	-8.9	-8.4	-8.6	-8.8	-9.3
-7.6	-9.1	-8.6	-8	-8.6	-8.7	-8.8
-7.9	-10.1	-8.9	-8.3	-8.6	-8.8	-9.3
-7.5	-9.1	-8.6	-8	-8.6	-8.6	-8.8
-7.8	-9.9	-8.8	-8.3	-8.5	-8.8	-9.2
-7.5	-9	-9.1	-8.4	-8.5	-8.6	-9.1
-7.8	-9.8	-8.8	-8.3	-8.4	-8.7	-9.1
-7.4	-9	-9	-8.4	-8.5	-8.5	-9
-7.8	-9.5	-8.8	-8.3	-8.3	-8.7	-9
-7.3	-9	-8.8	-8.3	-8.4	-8.5	-8.9
-7.7	-9.9	-8.7	-8.2	-8.3	-8.6	-9
-7.3	-9.1	-8.8	-8.3	-8.4	-8.4	-8.5
-7.7	-9.9	-8.6	-8.2	-8.2	-8.5	-9
-7.2	-9.1	-8.6	-8.2	-8.2	-8.4	-8.5
-7.6	-9.8	-8.5	-8.1	-8.1	-8.4	-9
-7.2	-9	-8.6	-8.2	-8.2	-8.3	-8.4
-8	-9.6	-9.4	-8.7	-9.1	-9	-9.4
-7.1	-9	-8.6	-8.2	-8.1	-8.2	-8.4
-7.9	-9.6	-9.2	-8.6	-9	-9	-9.2
-7.1	-9	-8.6	-8.1	-8	-8.1	-8.4
-7.9	-9.5	-9.2	-8.5	-8.6	-8.9	-9.2
-7.1	-8.9	-8.5	-8.1	-7.9	-8.1	-8.4
-7.9	-9.5	-9.1	-8.3	-8.6	-8.7	-9.1
-7	-8.7	-8.5	-8.1	-7.9	-8	-8.3
-7.9	-9.5	-9	-8.2	-8.6	-8.7	-9.1
-7.5	-8.7	-9.3	-8.2	-8.5	-8.8	-8.9
-7.8	-9.4	-8.9	-8.2	-8.5	-8.5	-9
-7.4	-8.6	-9.1	-8.2	-8.5	-8.7	-8.7
-7.7	-9.1	-8.8	-8.1	-8.5	-8.5	-8.9
-7.3	-8.5	-9.1	-8.2	-8.3	-8.6	-8.6
-7.7	-10.9	-8.8	-8.1	-8.5	-8.4	-8.9
-7.2	-9.9	-8.9	-8.2	-8.2	-8.4	-8.5
-7.7	-10.9	-8.8	-8.1	-8.4	-8.3	-8.9
-8.1	-10.1	-8.9	-8.7	-8.6	-8.9	-8.9
-7.1	-9.9	-8.8	-8.1	-8.1	-8.3	-8.4
-8	-10.1	-8.8	-8.6	-8.6	-8.9	-8.8
-7.1	-9.6	-8.8	-8.1	-8	-8.2	-8.3
-8	-9.2	-8.7	-8.6	-8.5	-8.8	-8.7
-7	-9.6	-8.8	-8.1	-8	-8.2	-8.3
-8	-9.1	-8.6	-8.5	-8.5	-8.7	-8.5
-7	-9.6	-8.6	-8.1	-7.9	-8.1	-8.3
-7.8	-9.1	-8.6	-8.5	-8.5	-8.6	-8.4
-7	-9.5	-8.6	-8	-7.9	-8.1	-8.3
-7.5	-9.1	-9	-8.4	-8.5	-8.7	-8.8
-7	-9.5	-8.5	-8	-7.9	-8	-8.3
-8	-9.4	-9.2	-8.4	-8.6	-9.1	-9.6
-8	-9.4	-9.1	-8.4	-8.5	-9	-9.4
-7.9	-9.2	-9	-8.3	-8.5	-9	-9.2
-7.8	-9.9	-8.9	-8.3	-8.5	-8.8	-9.2
-7.8	-9.8	-8.9	-8.3	-8.4	-8.8	-9.2
-7.8	-9.8	-8.7	-8.2	-8.4	-8.8	-9.1
-7.7	-9.7	-8.6	-8.1	-8.3	-8.8	-9.1
-7.7	-9.7	-8.6	-8	-8.3	-8.8	-9.1
-7.5	-9.7	-8.5	-8	-8.2	-8.7	-8.9
-7.5	-9.7	-8.5	-7.9	-8.2	-8.7	-8.9
-7.8	-9.6	-9.1	-8.5	-8.7	-9.1	-9.1
-7.8	-9.4	-8.7	-8.4	-8.7	-8.9	-9.1
-7.7	-9	-8.7	-8.1	-8.5	-8.8	-8.9
-7.7	-7.8	-8.3	-8.1	-8.4	-8.8	-8.8
-7.6	-7.6	-8.2	-8	-8.3	-8.7	-8.8
-7.4	-7.6	-8.1	-8	-8.3	-8.7	-8.7
-7.4	-7.6	-8.1	-8	-8.3	-8.6	-8.7
-7.4	-7.4	-8	-8	-8.2	-8.5	-8.6
-7.4	-7.4	-7.9	-8	-8.2	-8.5	-8.5
-7.3	-7.3	-7.9	-7.9	-8.1	-8.5	-8.5
-7.1	-7.3	-7.6	-7.1	-7	-7.1	-7.4
-6.6	-7.3	-7.4	-6.9	-6.9	-6.9	-7.3
-6.4	-7.3	-7.3	-6.9	-6.9	-6.9	-7.1
-6.4	-10.8	-7.3	-6.9	-6.8	-6.9	-7.1
-6.3	-10.7	-7.3	-6.9	-6.8	-6.8	-7.1
-6.2	-10.7	-7.3	-6.9	-6.7	-6.8	-7
-6.2	-10.7	-7.2	-6.9	-6.7	-6.8	-6.9
-6.2	-10.4	-7.2	-6.9	-6.6	-6.7	-6.9
-6.1	-10	-7.2	-6.8	-6.6	-6.7	-6.9
-6.1	-10	-7.1	-6.8	-6.6	-6.6	-6.9
-8.5	-9.1	-9.8	-9.4	-9.2	-9.6	-9.7
-8.4	-9.1	-9.4	-9.2	-9.1	-9.5	-9.6
-8.3	-9	-9.3	-8.9	-9	-9.4	-9.6
-8.1	-9	-9.1	-8.8	-9	-9.4	-9.5
-8	-8.9	-9.1	-8.7	-9	-9.4	-9.3
-7.9	-8.7	-9.1	-8.6	-8.9	-9.3	-9.1
-7.9	-8.5	-9	-8.4	-8.9	-9.1	-9.1
-7.9	-8.5	-8.9	-8.4	-8.8	-9	-9.1
-7.8	-8.5	-8.9	-8.4	-8.8	-8.9	-8.9
-7.5	-8.4	-8.9	-8.3	-8.8	-8.9	-8.9
-7.3	-9.5	-8.9	-8.6	-8.5	-8.5	-8.7
-7.2	-9.4	-8.8	-8.3	-8.3	-8.4	-8.5
-7.2	-9.2	-8.8	-8.2	-8	-8.3	-8.3
-7.1	-9.1	-8.7	-8.1	-7.9	-8.1	-8.2
-7.1	-9.1	-8.5	-8	-7.8	-8.1	-8.2
-7	-9	-8.5	-8	-7.8	-8.1	-8.2
-7	-9	-8.4	-7.9	-7.8	-8	-8.2
-7	-8.9	-8.4	-7.8	-7.8	-7.9	-8.1
-7	-8.9	-8.4	-7.8	-7.7	-7.9	-8.1
-7.8	-8.8	-8.3	-7.7	-7.7	-7.8	-8
-7.7	-10.1	-9.5	-8.6	-8.8	-8.8	-8.8
-7.5	-10.1	-9.4	-8.5	-8.6	-8.7	-8.7
-7.4	-10	-9.2	-8.5	-8.6	-8.6	-8.6
-7.4	-9.7	-9	-8.5	-8.5	-8.5	-8.5
-7.3	-9.7	-8.8	-8.5	-8.5	-8.5	-8.5
-7.3	-9.6	-8.8	-8.5	-8.4	-8.4	-8.5
-7.3	-9.5	-8.7	-8.5	-8.4	-8.2	-8.4
-7.2	-9.4	-8.7	-8.3	-8.4	-8.2	-8.4
-7.2	-9.2	-8.7	-8.3	-8.4	-8.2	-8.3
-7.9	-9.2	-8.6	-8.2	-8.3	-8.1	-8.3
-7.8		-9.1	-8.8	-8.9	-9.1	-9.4
-7.7		-9	-8.8	-8.8	-9	-9.4
-7.7		-8.8	-8.6	-8.7	-9	-9.2
-7.6		-8.8	-8.4	-8.7	-9	-9.2
-7.6		-8.6	-8.3	-8.7	-9	-9.2
-7.6		-8.4	-8.3	-8.7	-9	-8.8
-7.5		-8.4	-8.2	-8.7	-8.9	-8.8
-7.5		-8.3	-8.2	-8.6	-8.9	-8.8
-7.4		-8.3	-8.2	-8.6	-8.8	-8.6
		-8.3	-8.1	-8.6	-8.7	-8.6

## Sheet: Suplementary Figure 2
	EA27							EA294
	SPA	ROS	NAL	CIP	ENR	FLE	NOR	SPA	ROS	NAL	CIP	ENR	FLE	NOR
0	100	100	100	100	100	100	100	100	100	100	100	100	100	100
1	100	100	100	96.3704	95.1021	98.597	100	100	100	100	96.6199	89.8328	100	100
2	103.682	97.112	102.637	91.2149	91.5472	99.213	100	100	96.0337	101.792	90.726	76.2606	100	101.581
4	104.339	103.461	102.927	88.4392	91.2664	98.1388	100	96.0527	95.0473	97.9226	63.8436	41.1111	100	95.9587
8	109.545	102.334	107.978	83.8759	85.5253	98.5974	100	65.1363	87.4024	99.1039	28.0669	15.5292	95.9797	98.1551
16	108.466	99.2058	103.845	60.924	73.6298	98.5323	100	39.5615	66.0296	101.324	16.8682	7.34881	62.9221	88.6009
32	106.144	99.8235	102.317	27.9805	43.6519	88.9477	95.8377	28.2319	35.9638	99.5112	11.33	7.8707	31.4548	65.5831
64	89.4465	94.197	104	14.3425	17.5819	57.5706	86.5307	16.9701	18.3107	94.3788	10.04	4.49465	19.3494	21.8318
128	33.3959	86.7413	104.109	8.61305	10.6604	28.3171	57.9359	9.57611	5.73366	73.5845	6.54238	1.82322	17.3547	11.2893
256	10.7176	75.6174	96.1465	4.10568	7.12785	13.552	17.6893	4.35668	2.97986	43.7678	3.99744	0	13.0851	1.91083
512	4.64353	75.9159	84.5671	-0.0418051	1.54349	12.1957	4.4862	2.86264	2.60995	20.3462	1.67753	0	6.71477	-0.483198
1024	1.89962	67.0733	56.2645	-0.220852	0	6.78943	-2.03343	1.07553	4.48007	2.74949	1.88952	-0.0554355	2.68513	0.0658906

## Sheet: Suplementary Figure 3
COND	Accumulated_conc.
NOR	94524.2
NOR	98896
NOR	100768
NOR	100801
NOR	114585
NOR	82417.6
NOR	97141.7
NOR	95720.3
NOR_ROS 1X	93909
NOR_ROS 1X	100048
NOR_ROS 1X	98760.2
NOR_ROS 5X	92751
NOR_ROS 5X	103854
NOR_ROS 5X	104519
NOR_ROS 5X	93836.3
NOR_ROS 5X	79523.3
NOR_ROS 5X	78861.1
NOR_NAL 5X	115172
NOR_NAL 5X	112284
NOR_NAL 5X	118681
NOR_NAL 5X	105647
NOR_NAL 5X	96944.4
NOR_NAL 5X	114938
NOR_NAL 100X	107551
NOR_NAL 100X	107563
NOR_NAL 100X	108606
NOR_NAL 100X	109012
NOR_NAL 100X	119678
NOR_NAL 100X	108662
NOR_NAL 500X	132494
NOR_NAL 500X	126792
NOR_NAL 500X	133437
NOR_NAL 500X	101017
NOR_NAL 500X	138862
NOR_NAL 500X	103457
NOR_NAL 500X	129637
NOR_NAL 500X	140286
NOR_NAL 500X	128504
NOR_NAL 500X	106357
NOR_NAL 500X	130577
NOR_NAL 500X	120261
NOR_Cm 1X	84524.4
NOR_Cm 1X	103869
NOR_Cm 1X	93703.8
NOR_Cm 5X	84839.3
NOR_Cm 5X	88568.9
NOR_Cm 5X	93764.8
NOR_Ery 1X	90618.2
NOR_Ery 1X	76451
NOR_Ery 1X	80462.4
NOR_Ery 5X	108371
NOR_Ery 5X	122573
NOR_Ery 5X	96658
NOR_Ery 100X	92962.6
NOR_Ery 100X	120391
NOR_Ery 100X	119776
NOR_Ery 100X	102993
NOR_Ery 100X	104063
NOR_Ery 100X	102939
NOR_Ery 500X	103173
NOR_Ery 500X	124700
NOR_Ery 500X	129343
NOR_CCCP	94510.4
NOR_CCCP	118266
NOR_CCCP	130289
NOR_CCCP	108013
NOR_CCCP	103596
NOR_CCCP	121764
NOR_CCCP	100545
NOR_CCCP	102478
NOR_CCCP	123818
NOR_CCCP	112077
NOR_CCCP	107298
NOR_CCCP	104870
NOR_CCCP	113782
NOR_CCCP	104528
NOR_CCCP	123906
ENR	65302
ENR	67082
ENR	79207.5
ENR	79192.3
ENR	81577.1
ENR	81502.3
ENR	66989.4
ENR_ROS 1X	63141.5
ENR_ROS 1X	72289
ENR_ROS 1X	76005.9
ENR_ROS 1X	80403.5
ENR_ROS 1X	81805.4
ENR_ROS 5X	64095.5
ENR_ROS 5X	81822.1
ENR_ROS 5X	70187.5
ENR_ROS 5X	102417
ENR_ROS 25X	101647
ENR_ROS 25X	102352
ENR_ROS 25X	93404.3
ENR_NAL 5X	66517.1
ENR_NAL 5X	69375.1
ENR_NAL 5X	74211.8
ENR_NAL 5X	76686.8
ENR_NAL 5X	80659.4
ENR_NAL 100X	70514.1
ENR_NAL 100X	71980.7
ENR_NAL 100X	73624.7
ENR_NAL 100X	77328
ENR_NAL 100X	82354.7
ENR_NAL 100X	79998.8
ENR_NAL 500X	96422.1
ENR_NAL 500X	102486
ENR_NAL 500X	102315
ENR_NAL 500X	101163
ENR_NAL 500X	93615.7
ENR_NAL 500X	102717
ENR_Cm 5X	65809.2
ENR_Cm 5X	84956.2
ENR_Cm 5X	99732.8
ENR_Cm 100X	76291.4
ENR_Cm 100X	83887.4
ENR_Cm 100X	88766.1
ENR_Cm 500X	81969.5
ENR_Cm 500X	89367
ENR_Ery 5X	70617.7
ENR_Ery 5X	75758.1
ENR_Ery 5X	80809.4
ENR_Ery 100X	70209.5
ENR_Ery 100X	78296.8
ENR_Ery 100X	78643.2
ENR_Ery 500X	78302.9
ENR_Ery 500X	95979.4
ENR_Ery 500X	88772.4
ENR_CCCP	104569
ENR_CCCP	91067.2
ENR_CCCP	104569
ENR_CCCP	91067.2
ENR_CCCP	85279.5
ENR_CCCP	88556.8
ENR_CCCP	84926.2
ENR_CCCP	95605.2
ENR_CCCP	95720.3
ENR_CCCP	98946.3
ENR_CCCP	106689

## Sheet: Suplementary Figure 4
FQ	CPT	Accumulated-conc.
NOR	Cm_1X	59114.4
NOR	Cm_1X	63065.4
NOR	Cm_1X	61219.5
NOR	Cm_5X	57619.9
NOR	Cm_5X	81870.2
NOR	Cm_5X	61752.2
NOR	Ery_1X	69022.8
NOR	Ery_1X	87230.2
NOR	Ery_1X	76585.7
NOR	Ery_5X	84839.3
NOR	Ery_5X	88568.9
NOR	Ery_5X	93764.8
NOR	Ery_100X	92962.6
NOR	Ery_100X	120391
NOR	Ery_100X	119776
NOR	Ery_100X	104063
NOR	Ery_100X	102939
NOR	Ery_500X	103225
NOR	Ery_500X	122530
NOR	Ery_500X	128310
ENR	Cm_5X	30969.7
ENR	Cm_5X	36475.5
ENR	Cm_5X	36657.7
ENR	Ery_5X	30127.9
ENR	Ery_5X	35328.7
ENR	Ery_5X	33457.7
ENR	Ery_100X	38197.5
ENR	Ery_100X	41461.8
ENR	Ery_500X	69681
ENR	Ery_500X	82754.2
ENR	Ery_500X	78793
NOR	-	69229.5
NOR	-	54694.9
NOR	-	61515.7
NOR	-	61704.1
NOR	-	56508.7
NOR	-	73280.3
NOR	-	64698
NOR	-	51415.9
NOR	-	64110.6
NOR	-	71920.2
NOR	-	58980.4
NOR	-	64766
NOR	-	52859.2
NOR	-	73368.6
NOR	-	70303
NOR	-	73554.4
NOR	ROS_1X	64226.2
NOR	ROS_1X	63399
NOR	ROS_1X	76005.2
NOR	ROS_1X	55276.4
NOR	ROS_1X	72897.3
NOR	ROS_1X	53545.3
NOR	ROS_1X	64067.9
NOR	ROS_1X	72862.8
NOR	ROS_1X	49897.6
NOR	ROS_1X	69756.3
NOR	ROS_1X	70297.5
NOR	ROS_1X	76477.2
NOR	ROS_5X	134128
NOR	ROS_5X	120408
NOR	ROS_5X	114535
NOR	ROS_5X	125085
NOR	ROS_5X	130634
NOR	ROS_5X	114441
NOR	ROS_5X	106914
NOR	ROS_5X	134984
NOR	ROS_5X	141433
NOR	NAL_5X	63176
NOR	NAL_5X	67668.1
NOR	NAL_5X	73749.7
NOR	NAL_5X	80515.8
NOR	NAL_5X	86951
NOR	NAL_5X	87797.4
NOR	NAL100X	88909.3
NOR	NAL100X	76822.6
NOR	NAL100X	83233.1
NOR	NAL100X	81297.6
NOR	NAL100X	81690.4
NOR	NAL100X	81821.6
NOR	NAL100X	83543.7
NOR	NAL100X	94708.9
NOR	NAL100X	94860.1
NOR	NAL100X	97136.5
NOR	NAL100X	97054.4
NOR	NAL100X	101623
NOR	NAL100X	98389.6
NOR	NAL500X	132494
NOR	NAL500X	126792
NOR	NAL500X	133437
NOR	NAL500X	101017
NOR	NAL500X	138862
NOR	NAL500X	103457
NOR	NAL500X	129637
NOR	NAL500X	140286
NOR	NAL500X	128504
NOR	NAL500X	106357
NOR	NAL500X	130577
NOR	NAL500X	120261
NOR	CCCP	107600
NOR	CCCP	147931
NOR	CCCP	100996
NOR	CCCP	132569
NOR	CCCP	110544
NOR	CCCP	150664
NOR	CCCP	112755
NOR	CCCP	150067
NOR	CCCP	121293
NOR	CCCP	128195
NOR	CCCP	118459
NOR	CCCP	131443
NOR	CCCP	120806
NOR	CCCP	133098
NOR	CCCP	124469
ENR	-	54385
ENR	-	31817.3
ENR	-	47308.6
ENR	-	50478.3
ENR	-	40332
ENR	-	47308.6
ENR	-	53964.4
ENR	-	33516
ENR	-	55925.5
ENR	-	29767.9
ENR	-	36058.2
ENR	-	24735.4
ENR	-	27434.8
ENR	-	30569.8
ENR	-	29550.8
ENR	-	30653.9
ENR	ROS_1X	34397.6
ENR	ROS_1X	38917.7
ENR	ROS_1X	42595.8
ENR	ROS_1X	29994
ENR	ROS_1X	26025.7
ENR	ROS_1X	28929.2
ENR	ROS_1X	24569.4
ENR	ROS_1X	28581.3
ENR	ROS_1X	32319.8
ENR	ROS_5X	49886.6
ENR	ROS_5X	49041.8
ENR	ROS_5X	43866.6
ENR	ROS_5X	44164.7
ENR	ROS_5X	48988.3
ENR	ROS_5X	45703.4
ENR	ROS_5X	42945.4
ENR	ROS_5X	50656.8
ENR	ROS_5X	34079.1
ENR	ROS_5X	34384.1
ENR	ROS_5X	32803.9
ENR	ROS_25X	103999
ENR	ROS_25X	93276.3
ENR	ROS_25X	80002.3
ENR	ROS_25X	91419.1
ENR	ROS_25X	85725.5
ENR	ROS_25X	82578.7
ENR	NAL_5X	32936.7
ENR	NAL_5X	39564.7
ENR	NAL_5X	29692.4
ENR	NAL_5X	26759.4
ENR	NAL_5X	26650.2
ENR	NAL_5X	29816.8
ENR	NAL100X	57590.4
ENR	NAL100X	35835.2
ENR	NAL100X	44681.7
ENR	NAL100X	66627.2
ENR	NAL100X	69890.1
ENR	NAL100X	41796.5
ENR	NAL100X	47908.5
ENR	NAL100X	58496.6
ENR	NAL100X	39098.2
ENR	NAL100X	55852.6
ENR	NAL100X	37884.1
ENR	NAL100X	35765.9
ENR	NAL100X	35761.5
ENR	NAL100X	36560.5
ENR	NAL100X	41851.7
ENR	NAL500X	65621.3
ENR	NAL500X	86042.4
ENR	NAL500X	85120.3
ENR	NAL500X	85884.1
ENR	NAL500X	102527
ENR	NAL500X	95988.7
ENR	NAL500X	64292.6
ENR	NAL500X	82729.1
ENR	NAL500X	88525.6
ENR	NAL500X	85810.2
ENR	NAL500X	96619.1
ENR	NAL500X	103392
ENR	CCCP	114966
ENR	CCCP	119230
ENR	CCCP	81044.7
ENR	CCCP	111564
ENR	CCCP	120185
ENR	CCCP	118993
ENR	CCCP	97104.2
ENR	CCCP	92485.5
ENR	CCCP	83271.9
ENR	CCCP	93907.5
ENR	CCCP	90857.6
ENR	CCCP	89367.2
ENR	CCCP	93752

## Sheet: Suplementary Figure 5
SAMPLE	TIME	Accumulated-conc.
ENR	5	42995
ENR	5	42335.7
ENR_CCCP	5	93072.5
ENR_CCCP	5	98754.2
ENR_ROS 5X	5	42879.1
ENR_ROS 5X	5	42513.5
ENR	20	38530.6
ENR	20	39221.9
ENR_CCCP	20	94830.6
ENR_CCCP	20	91988.5
ENR_ROS 5X	20	43029.2
ENR_ROS 5X	20	48931.1
NOR	5	84865.4
NOR	5	86358.5
NOR_CCCP	5	125147
NOR_CCCP	5	123992
NOR_ROS 3X	5	106716
NOR_ROS 3X	5	82875.5
NOR_ROS 5X	5	119701
NOR_ROS 5X	5	106294
NOR	20	95848.6
NOR	20	95403.1
NOR_CCCP	20	132043
NOR_CCCP	20	142393
NOR_ROS 3X	20	121894
NOR_ROS 3X	20	115376
NOR_ROS 5X	20	135847
NOR_ROS 5X	20	138669

## Sheet: Suplementary Figure 6
BACT	CPT	COND	FQ	Accumulated-conc.
EA27	NAL	0	ENR	24735.4
EA27	NAL	0	ENR	27434.8
EA27	NAL	0	ENR	30569.8
EA27	NAL	0	ENR	29550.8
EA27	NAL	0	ENR	30653.9
EA27	NAL	0	ENR	26362.6
EA27	NAL	0	ENR	54385
EA27	NAL	0	ENR	31817.3
EA27	NAL	0	ENR	47308.6
EA27	NAL	0	ENR	50478.3
EA27	NAL	0	ENR	40332
EA27	NAL	0	ENR	47308.6
EA27	NAL	0	ENR	53964.4
EA27	NAL	0	ENR	33516
EA27	NAL	0	ENR	55925.5
EA27	NAL	0	ENR	29767.9
EA27	NAL	0	ENR	36058.2
EA27	NAL	5X	ENR	32936.7
EA27	NAL	5X	ENR	39564.7
EA27	NAL	5X	ENR	29692.4
EA27	NAL	5X	ENR	26759.4
EA27	NAL	5X	ENR	26650.2
EA27	NAL	5X	ENR	29816.8
EA27	NAL	100X	ENR	37884.1
EA27	NAL	100X	ENR	35765.9
EA27	NAL	100X	ENR	35761.5
EA27	NAL	100X	ENR	36560.5
EA27	NAL	100X	ENR	41851.7
EA27	NAL	100X	ENR	41387
EA27	NAL	100X	ENR	57590.4
EA27	NAL	100X	ENR	35835.2
EA27	NAL	100X	ENR	44681.7
EA27	NAL	100X	ENR	66627.2
EA27	NAL	100X	ENR	69890.1
EA27	NAL	100X	ENR	41796.5
EA27	NAL	100X	ENR	47908.5
EA27	NAL	100X	ENR	58496.6
EA27	NAL	100X	ENR	39098.2
EA27	NAL	100X	ENR	55852.6
EA27	NAL	500X	ENR	82729.1
EA27	NAL	500X	ENR	88525.6
EA27	NAL	500X	ENR	85810.2
EA27	NAL	500X	ENR	96619.1
EA27	NAL	500X	ENR	103392
EA27	NAL	500X	ENR	106015
EA27	NAL	500X	ENR	86042.4
EA27	NAL	500X	ENR	85120.3
EA27	NAL	500X	ENR	85884.1
EA27	NAL	500X	ENR	102527
EA27	NAL	500X	ENR	95988.7
EA27	NAL	CCCP	ENR	83271.9
EA27	NAL	CCCP	ENR	93907.5
EA27	NAL	CCCP	ENR	90857.6
EA27	NAL	CCCP	ENR	89367.2
EA27	NAL	CCCP	ENR	93752
EA27	NAL	CCCP	ENR	93618.8
EA27	NAL	CCCP	ENR	118993
EA27	NAL	CCCP	ENR	97104.2
EA27	NAL	CCCP	ENR	92485.5
EA27	NAL	CCCP	ENR	114966
EA27	NAL	CCCP	ENR	119230
EA27	NAL	CCCP	ENR	81044.7
EA27	NAL	CCCP	ENR	111564
EA27	NAL	CCCP	ENR	120185
EA3	NAL	0	ENR	20991.8
EA3	NAL	0	ENR	26185.4
EA3	NAL	0	ENR	30235.3
EA3	NAL	0	ENR	30120.3
EA3	NAL	0	ENR	32755.4
EA3	NAL	0	ENR	27394
EA3	NAL	0	ENR	28948.9
EA3	NAL	0	ENR	33381.1
EA3	NAL	0	ENR	34712.3
EA3	NAL	5X	ENR	27290.7
EA3	NAL	5X	ENR	25665.5
EA3	NAL	5X	ENR	30840
EA3	NAL	5X	ENR	29179
EA3	NAL	5X	ENR	28248.6
EA3	NAL	5X	ENR	27399.1
EA3	NAL	100X	ENR	70514.1
EA3	NAL	100X	ENR	71980.7
EA3	NAL	100X	ENR	73624.7
EA3	NAL	100X	ENR	77328
EA3	NAL	100X	ENR	82354.7
EA3	NAL	100X	ENR	79998.8
EA3	NAL	500X	ENR	61003.1
EA3	NAL	500X	ENR	74638.5
EA3	NAL	500X	ENR	72537.4
EA3	NAL	500X	ENR	67080.5
EA3	NAL	500X	ENR	76167.1
EA3	NAL	500X	ENR	71744.6
EA3	NAL	CCCP	ENR	57392.7
EA3	NAL	CCCP	ENR	66267.8
EA3	NAL	CCCP	ENR	64434.6
EA3	NAL	CCCP	ENR	73016.9
EA3	NAL	CCCP	ENR	88046.1
EA3	NAL	CCCP	ENR	83264.8
EA117	NAL	0	ENR	16727
EA117	NAL	0	ENR	20686.7
EA117	NAL	0	ENR	20819.7
EA117	NAL	0	ENR	24415.7
EA117	NAL	0	ENR	23283.8
EA117	NAL	0	ENR	23929.5
EA117	NAL	0	ENR	30117.1
EA117	NAL	0	ENR	31839.9
EA117	NAL	0	ENR	27888.1
EA117	NAL	5X	ENR	19949.6
EA117	NAL	5X	ENR	25452
EA117	NAL	5X	ENR	28839.3
EA117	NAL	5X	ENR	22735.4
EA117	NAL	5X	ENR	26756.5
EA117	NAL	5X	ENR	22142.8
EA117	NAL	100X	ENR	34360.2
EA117	NAL	100X	ENR	29902.4
EA117	NAL	100X	ENR	28106.8
EA117	NAL	100X	ENR	37633.5
EA117	NAL	100X	ENR	32803.7
EA117	NAL	100X	ENR	32799.1
EA117	NAL	500X	ENR	63820.8
EA117	NAL	500X	ENR	68171.9
EA117	NAL	500X	ENR	73184.1
EA117	NAL	500X	ENR	56690.7
EA117	NAL	500X	ENR	62347.5
EA117	NAL	500X	ENR	54332.4
EA117	NAL	CCCP	ENR	76265.3
EA117	NAL	CCCP	ENR	76350.1
EA117	NAL	CCCP	ENR	83305.7
EA117	NAL	CCCP	ENR	67256
EA117	NAL	CCCP	ENR	72642.2
EA117	NAL	CCCP	ENR	72052.1
EA117	NAL	CCCP	ENR	81448.8
EA117	NAL	CCCP	ENR	91870.9
EA117	NAL	CCCP	ENR	87737.9
KP55	NAL	0	ENR	20789.2
KP55	NAL	0	ENR	27348.6
KP55	NAL	0	ENR	26012.9
KP55	NAL	0	ENR	20264.8
KP55	NAL	0	ENR	33481.2
KP55	NAL	0	ENR	25790.6
KP55	NAL	0	ENR	21299.3
KP55	NAL	0	ENR	26142.6
KP55	NAL	0	ENR	23674.6
KP55	NAL	5X	ENR	23925.7
KP55	NAL	5X	ENR	22797.2
KP55	NAL	5X	ENR	21989.6
KP55	NAL	5X	ENR	23674.7
KP55	NAL	5X	ENR	33114.9
KP55	NAL	5X	ENR	34905.4
KP55	NAL	100X	ENR	35515.5
KP55	NAL	100X	ENR	33868.7
KP55	NAL	100X	ENR	36718.6
KP55	NAL	100X	ENR	25043.6
KP55	NAL	100X	ENR	28588.1
KP55	NAL	100X	ENR	24880.9
KP55	NAL	500X	ENR	95769.7
KP55	NAL	500X	ENR	103826
KP55	NAL	500X	ENR	95188.3
KP55	NAL	500X	ENR	103010
KP55	NAL	500X	ENR	103897
KP55	NAL	CCCP	ENR	87103.2
KP55	NAL	CCCP	ENR	87766.8
KP55	NAL	CCCP	ENR	89924
KP55	NAL	CCCP	ENR	82757
KP55	NAL	CCCP	ENR	87827.9
KP55	NAL	CCCP	ENR	89250
ARS100	NAL	0	ENR	24819.5
ARS100	NAL	0	ENR	25677.9
ARS100	NAL	0	ENR	25566.1
ARS100	NAL	0	ENR	26848.2
ARS100	NAL	0	ENR	30680.9
ARS100	NAL	0	ENR	30295.2
ARS100	NAL	0	ENR	24233.4
ARS100	NAL	0	ENR	30681.8
ARS100	NAL	0	ENR	29349.5
ARS100	NAL	5X	ENR	31092.7
ARS100	NAL	5X	ENR	26513.9
ARS100	NAL	5X	ENR	28024.5
ARS100	NAL	5X	ENR	31525.3
ARS100	NAL	5X	ENR	29719.8
ARS100	NAL	5X	ENR	36659.6
ARS100	NAL	100X	ENR	42801.8
ARS100	NAL	100X	ENR	39553.3
ARS100	NAL	100X	ENR	46453.9
ARS100	NAL	100X	ENR	36888.6
ARS100	NAL	100X	ENR	39834.7
ARS100	NAL	100X	ENR	43069.9
ARS100	NAL	500X	ENR	72218
ARS100	NAL	500X	ENR	73622.5
ARS100	NAL	500X	ENR	77694.4
ARS100	NAL	CCCP	ENR	66032.3
ARS100	NAL	CCCP	ENR	66087.5
ARS100	NAL	CCCP	ENR	69173
ARS100	NAL	CCCP	ENR	72470.2
ARS100	NAL	CCCP	ENR	70286.8
ARS100	NAL	CCCP	ENR	55347.7
ARS100	NAL	CCCP	ENR	63170.7
ARS100	NAL	CCCP	ENR	59998.5
ARS108	NAL	0	ENR	35612.7
ARS108	NAL	0	ENR	40489.8
ARS108	NAL	0	ENR	36678.6
ARS108	NAL	0	ENR	37277.8
ARS108	NAL	0	ENR	38322.4
ARS108	NAL	0	ENR	37188.5
ARS108	NAL	0	ENR	38181.1
ARS108	NAL	0	ENR	40508.4
ARS108	NAL	0	ENR	40535.9
ARS108	NAL	5X	ENR	35814.4
ARS108	NAL	5X	ENR	37492.2
ARS108	NAL	5X	ENR	37679.5
ARS108	NAL	5X	ENR	36434.1
ARS108	NAL	5X	ENR	43274.5
ARS108	NAL	5X	ENR	40400.3
ARS108	NAL	100X	ENR	65937.2
ARS108	NAL	100X	ENR	64205.4
ARS108	NAL	100X	ENR	65365.5
ARS108	NAL	100X	ENR	57827.8
ARS108	NAL	100X	ENR	51865
ARS108	NAL	100X	ENR	53206
ARS108	NAL	500X	ENR	71275.3
ARS108	NAL	500X	ENR	79538
ARS108	NAL	500X	ENR	84602.3
ARS108	NAL	500X	ENR	86890.2
ARS108	NAL	500X	ENR	75936.4
ARS108	NAL	500X	ENR	89413.7
ARS108	NAL	CCCP	ENR	77860.7
ARS108	NAL	CCCP	ENR	91905.9
ARS108	NAL	CCCP	ENR	87386.6
ARS108	NAL	CCCP	ENR	80754.1
ARS108	NAL	CCCP	ENR	78866.8
ARS108	NAL	CCCP	ENR	75477.5
ARS108	NAL	CCCP	ENR	85050.1
ARS108	NAL	CCCP	ENR	87373
ARS108	NAL	CCCP	ENR	87390.7
EA27	ROS	0	ENR	27310.6
EA27	ROS	0	ENR	29767.9
EA27	ROS	0	ENR	36058.2
EA27	ROS	0	ENR	39612.3
EA27	ROS	0	ENR	32934.2
EA27	ROS	0	ENR	33298.4
EA27	ROS	0	ENR	41987.9
EA27	ROS	0	ENR	33333.3
EA27	ROS	0	ENR	33139.7
EA27	ROS	0	ENR	38403.3
EA27	ROS	0	ENR	36084.4
EA27	ROS	0	ENR	39402.1
EA27	ROS	0	ENR	42409.5
EA27	ROS	0	ENR	47079.2
EA27	ROS	1X	ENR	24569.4
EA27	ROS	1X	ENR	28581.3
EA27	ROS	1X	ENR	32319.8
EA27	ROS	1X	ENR	34397.6
EA27	ROS	1X	ENR	38917.7
EA27	ROS	1X	ENR	42595.8
EA27	ROS	5X	ENR	34079.1
EA27	ROS	5X	ENR	34384.1
EA27	ROS	5X	ENR	32803.9
EA27	ROS	5X	ENR	49886.6
EA27	ROS	5X	ENR	49041.8
EA27	ROS	5X	ENR	43866.6
EA27	ROS	5X	ENR	44164.7
EA27	ROS	5X	ENR	48988.3
EA27	ROS	5X	ENR	45703.4
EA27	ROS	25X	ENR	85725.5
EA27	ROS	25X	ENR	82578.7
EA27	ROS	25X	ENR	103999
EA27	ROS	25X	ENR	93276.3
EA27	ROS	25X	ENR	80002.3
EA27	ROS	25X	ENR	91419.1
EA27	ROS	CCCP	ENR	84997.6
EA27	ROS	CCCP	ENR	97104.2
EA27	ROS	CCCP	ENR	92485.5
EA27	ROS	CCCP	ENR	112613
EA27	ROS	CCCP	ENR	101197
EA27	ROS	CCCP	ENR	99968.1
EA27	ROS	CCCP	ENR	116925
EA27	ROS	CCCP	ENR	95532
EA27	ROS	CCCP	ENR	95941.4
EA27	ROS	CCCP	ENR	103413
EA27	ROS	CCCP	ENR	95616.5
EA3	ROS	0	ENR	28948.9
EA3	ROS	0	ENR	33381.1
EA3	ROS	0	ENR	34712.3
EA3	ROS	0	ENR	24713.6
EA3	ROS	0	ENR	29051.8
EA3	ROS	0	ENR	25338.7
EA3	ROS	0	ENR	20991.8
EA3	ROS	0	ENR	26185.4
EA3	ROS	0	ENR	30235.3
EA3	ROS	0	ENR	30120.3
EA3	ROS	0	ENR	32755.4
EA3	ROS	0	ENR	27394
EA3	ROS	1X	ENR	32155.1
EA3	ROS	1X	ENR	36070.7
EA3	ROS	1X	ENR	33369.2
EA3	ROS	5X	ENR	64095.5
EA3	ROS	5X	ENR	20693
EA3	ROS	5X	ENR	24414.5
EA3	ROS	5X	ENR	23931.2
EA3	ROS	25X	ENR	107666
EA3	ROS	25X	ENR	90768.2
EA3	ROS	CCCP	ENR	92084.5
EA3	ROS	CCCP	ENR	102841
EA3	ROS	CCCP	ENR	57392.7
EA3	ROS	CCCP	ENR	66267.8
EA3	ROS	CCCP	ENR	64434.6
EA3	ROS	CCCP	ENR	73016.9
EA3	ROS	CCCP	ENR	88046.1
EA3	ROS	CCCP	ENR	83264.8
EA117	ROS	0	ENR	30117.1
EA117	ROS	0	ENR	31839.9
EA117	ROS	0	ENR	27888.1
EA117	ROS	0	ENR	20618.5
EA117	ROS	0	ENR	22126.9
EA117	ROS	0	ENR	23800.8
EA117	ROS	0	ENR	16727
EA117	ROS	0	ENR	20686.7
EA117	ROS	0	ENR	20819.7
EA117	ROS	0	ENR	24415.7
EA117	ROS	0	ENR	23283.8
EA117	ROS	0	ENR	23929.5
EA117	ROS	1X	ENR	21760.8
EA117	ROS	1X	ENR	23213.1
EA117	ROS	1X	ENR	21549
EA117	ROS	5X	ENR	25357.1
EA117	ROS	5X	ENR	27554.9
EA117	ROS	5X	ENR	27846.4
EA117	ROS	5X	ENR	36109.1
EA117	ROS	5X	ENR	36614.1
EA117	ROS	5X	ENR	37642.9
EA117	ROS	25X	ENR	92526.1
EA117	ROS	25X	ENR	88872.2
EA117	ROS	25X	ENR	79415.9
EA117	ROS	25X	ENR	91906.5
EA117	ROS	CCCP	ENR	81448.8
EA117	ROS	CCCP	ENR	91870.9
EA117	ROS	CCCP	ENR	87737.9
EA117	ROS	CCCP	ENR	95091
EA117	ROS	CCCP	ENR	80501.1
EA117	ROS	CCCP	ENR	76265.3
EA117	ROS	CCCP	ENR	76350.1
EA117	ROS	CCCP	ENR	83305.7
EA117	ROS	CCCP	ENR	67256
EA117	ROS	CCCP	ENR	72642.2
EA117	ROS	CCCP	ENR	72052.1
KP55	ROS	0	ENR	21299.3
KP55	ROS	0	ENR	26142.6
KP55	ROS	0	ENR	23674.6
KP55	ROS	0	ENR	20789.2
KP55	ROS	0	ENR	27348.6
KP55	ROS	0	ENR	26012.9
KP55	ROS	0	ENR	20264.8
KP55	ROS	0	ENR	33481.2
KP55	ROS	0	ENR	25790.6
KP55	ROS	1X	ENR	19748.7
KP55	ROS	1X	ENR	24277.9
KP55	ROS	1X	ENR	23392.3
KP55	ROS	5X	ENR	30803.5
KP55	ROS	5X	ENR	45687.4
KP55	ROS	5X	ENR	42477.7
KP55	ROS	25X	ENR	54357.2
KP55	ROS	25X	ENR	46448.6
KP55	ROS	25X	ENR	51595.8
KP55	ROS	CCCP	ENR	60557.6
KP55	ROS	CCCP	ENR	68889.1
KP55	ROS	CCCP	ENR	80203.1
KP55	ROS	CCCP	ENR	87103.2
KP55	ROS	CCCP	ENR	87766.8
KP55	ROS	CCCP	ENR	89924
KP55	ROS	CCCP	ENR	82757
KP55	ROS	CCCP	ENR	87827.9
KP55	ROS	CCCP	ENR	89250
ARS100	ROS	0	ENR	24233.4
ARS100	ROS	0	ENR	30681.8
ARS100	ROS	0	ENR	29349.5
ARS100	ROS	0	ENR	24819.5
ARS100	ROS	0	ENR	25677.9
ARS100	ROS	0	ENR	25566.1
ARS100	ROS	0	ENR	26848.2
ARS100	ROS	0	ENR	30680.9
ARS100	ROS	0	ENR	30295.2
ARS100	ROS	1X	ENR	32788.6
ARS100	ROS	1X	ENR	30005.2
ARS100	ROS	1X	ENR	30520.7
ARS100	ROS	5X	ENR	37400
ARS100	ROS	5X	ENR	37855.9
ARS100	ROS	5X	ENR	39363.9
ARS100	ROS	25X	ENR	67857.9
ARS100	ROS	25X	ENR	59103.9
ARS100	ROS	25X	ENR	55275
ARS100	ROS	CCCP	ENR	55347.7
ARS100	ROS	CCCP	ENR	63170.7
ARS100	ROS	CCCP	ENR	59998.5
ARS100	ROS	CCCP	ENR	66032.3
ARS100	ROS	CCCP	ENR	66087.5
ARS100	ROS	CCCP	ENR	69173
ARS100	ROS	CCCP	ENR	72470.2
ARS100	ROS	CCCP	ENR	70286.8
ARS108	ROS	0	ENR	38181.1
ARS108	ROS	0	ENR	40508.4
ARS108	ROS	0	ENR	40535.9
ARS108	ROS	0	ENR	35612.7
ARS108	ROS	0	ENR	40489.8
ARS108	ROS	0	ENR	36678.6
ARS108	ROS	0	ENR	37277.8
ARS108	ROS	0	ENR	38322.4
ARS108	ROS	0	ENR	37188.5
ARS108	ROS	1X	ENR	38446
ARS108	ROS	1X	ENR	37135.2
ARS108	ROS	1X	ENR	44740.6
ARS108	ROS	5X	ENR	35837
ARS108	ROS	5X	ENR	28422.8
ARS108	ROS	5X	ENR	30818.5
ARS108	ROS	25X	ENR	84053.1
ARS108	ROS	25X	ENR	90975.7
ARS108	ROS	25X	ENR	83402.3
ARS108	ROS	CCCP	ENR	85050.1
ARS108	ROS	CCCP	ENR	87373
ARS108	ROS	CCCP	ENR	87390.7
ARS108	ROS	CCCP	ENR	77860.7
ARS108	ROS	CCCP	ENR	91905.9
ARS108	ROS	CCCP	ENR	87386.6
ARS108	ROS	CCCP	ENR	80754.1
ARS108	ROS	CCCP	ENR	78866.8
ARS108	ROS	CCCP	ENR	75477.5
EA27	NAL	0	NOR	65572.1
EA27	NAL	0	NOR	71392.1
EA27	NAL	0	NOR	63208.8
EA27	NAL	0	NOR	77370.2
EA27	NAL	0	NOR	70797.8
EA27	NAL	0	NOR	68776.7
EA27	NAL	0	NOR	47847.2
EA27	NAL	0	NOR	51119
EA27	NAL	0	NOR	81948.2
EA27	NAL	0	NOR	89891
EA27	NAL	0	NOR	58615.9
EA27	NAL	0	NOR	32311.7
EA27	NAL	0	NOR	85751.2
EA27	NAL	0	NOR	73170.3
EA27	NAL	0	NOR	58982.3
EA27	NAL	0	NOR	42656.3
EA27	NAL	0	NOR	72677.5
EA27	NAL	5X	NOR	63176
EA27	NAL	5X	NOR	67668.1
EA27	NAL	5X	NOR	73749.7
EA27	NAL	5X	NOR	80515.8
EA27	NAL	5X	NOR	86951
EA27	NAL	5X	NOR	87797.4
EA27	NAL	100X	NOR	94708.9
EA27	NAL	100X	NOR	94860.1
EA27	NAL	100X	NOR	97136.5
EA27	NAL	100X	NOR	97054.4
EA27	NAL	100X	NOR	101623
EA27	NAL	100X	NOR	98389.6
EA27	NAL	100X	NOR	88909.3
EA27	NAL	100X	NOR	76822.6
EA27	NAL	100X	NOR	83233.1
EA27	NAL	100X	NOR	81297.6
EA27	NAL	100X	NOR	81690.4
EA27	NAL	100X	NOR	81821.6
EA27	NAL	100X	NOR	83543.7
EA27	NAL	500X	NOR	106357
EA27	NAL	500X	NOR	130577
EA27	NAL	500X	NOR	120261
EA27	NAL	500X	NOR	132494
EA27	NAL	500X	NOR	126792
EA27	NAL	500X	NOR	133437
EA27	NAL	500X	NOR	101017
EA27	NAL	500X	NOR	138862
EA27	NAL	500X	NOR	103457
EA27	NAL	500X	NOR	129637
EA27	NAL	500X	NOR	140286
EA27	NAL	CCCP	NOR	128195
EA27	NAL	CCCP	NOR	118459
EA27	NAL	CCCP	NOR	131443
EA27	NAL	CCCP	NOR	120806
EA27	NAL	CCCP	NOR	133098
EA27	NAL	CCCP	NOR	124469
EA27	NAL	CCCP	NOR	107600
EA27	NAL	CCCP	NOR	147931
EA27	NAL	CCCP	NOR	100996
EA27	NAL	CCCP	NOR	132569
EA27	NAL	CCCP	NOR	110544
EA27	NAL	CCCP	NOR	150664
EA27	NAL	CCCP	NOR	112755
EA27	NAL	CCCP	NOR	150067
EA3	NAL	0	NOR	72411.5
EA3	NAL	0	NOR	56539.4
EA3	NAL	0	NOR	73465.3
EA3	NAL	0	NOR	57005.2
EA3	NAL	0	NOR	55836.6
EA3	NAL	0	NOR	70167.9
EA3	NAL	0	NOR	58047.8
EA3	NAL	0	NOR	66417.9
EA3	NAL	0	NOR	67908.3
EA3	NAL	5X	NOR	59584.6
EA3	NAL	5X	NOR	66603.7
EA3	NAL	5X	NOR	65707
EA3	NAL	5X	NOR	63396
EA3	NAL	5X	NOR	60718.1
EA3	NAL	5X	NOR	64629.6
EA3	NAL	100X	NOR	107551
EA3	NAL	100X	NOR	107563
EA3	NAL	100X	NOR	108606
EA3	NAL	100X	NOR	109012
EA3	NAL	100X	NOR	119678
EA3	NAL	100X	NOR	108662
EA3	NAL	500X	NOR	100186
EA3	NAL	500X	NOR	109006
EA3	NAL	500X	NOR	107716
EA3	NAL	CCCP	NOR	116112
EA3	NAL	CCCP	NOR	111668
EA3	NAL	CCCP	NOR	106743
EA3	NAL	CCCP	NOR	117926
EA3	NAL	CCCP	NOR	136404
EA3	NAL	CCCP	NOR	101937
EA3	NAL	CCCP	NOR	89907.6
EA117	NAL	0	NOR	55526.9
EA117	NAL	0	NOR	53859.2
EA117	NAL	0	NOR	57647
EA117	NAL	0	NOR	60902.5
EA117	NAL	0	NOR	83163.3
EA117	NAL	0	NOR	66174
EA117	NAL	0	NOR	63590
EA117	NAL	0	NOR	66551.6
EA117	NAL	0	NOR	62649.1
EA117	NAL	5X	NOR	56076.5
EA117	NAL	5X	NOR	51218.1
EA117	NAL	5X	NOR	42583.8
EA117	NAL	5X	NOR	71352
EA117	NAL	5X	NOR	69479.4
EA117	NAL	5X	NOR	80608.2
EA117	NAL	100X	NOR	99747.7
EA117	NAL	100X	NOR	88063.2
EA117	NAL	100X	NOR	96940.1
EA117	NAL	100X	NOR	97855.9
EA117	NAL	100X	NOR	94830.6
EA117	NAL	100X	NOR	104713
EA117	NAL	500X	NOR	83077
EA117	NAL	500X	NOR	91360.1
EA117	NAL	500X	NOR	80037.7
EA117	NAL	CCCP	NOR	104112
EA117	NAL	CCCP	NOR	92825.1
EA117	NAL	CCCP	NOR	91422.4
EA117	NAL	CCCP	NOR	122135
EA117	NAL	CCCP	NOR	102077
EA117	NAL	CCCP	NOR	123058
EA117	NAL	CCCP	NOR	94947.2
EA117	NAL	CCCP	NOR	98254.3
EA117	NAL	CCCP	NOR	100568
KP55	NAL	0	NOR	47157
KP55	NAL	0	NOR	57999.8
KP55	NAL	0	NOR	55907.9
KP55	NAL	0	NOR	51798.2
KP55	NAL	0	NOR	57539.4
KP55	NAL	0	NOR	66252.2
KP55	NAL	0	NOR	53574.8
KP55	NAL	0	NOR	59720.1
KP55	NAL	0	NOR	58721.3
KP55	NAL	5X	NOR	52346.1
KP55	NAL	5X	NOR	52115.1
KP55	NAL	5X	NOR	52848.6
KP55	NAL	5X	NOR	53075.7
KP55	NAL	5X	NOR	63480.8
KP55	NAL	5X	NOR	63643.5
KP55	NAL	100X	NOR	93503.2
KP55	NAL	100X	NOR	111100
KP55	NAL	100X	NOR	108987
KP55	NAL	500X	NOR	104974
KP55	NAL	500X	NOR	102437
KP55	NAL	500X	NOR	91981.4
KP55	NAL	CCCP	NOR	88035
KP55	NAL	CCCP	NOR	86908.5
KP55	NAL	CCCP	NOR	100433
KP55	NAL	CCCP	NOR	112724
KP55	NAL	CCCP	NOR	106116
KP55	NAL	CCCP	NOR	104722
KP55	NAL	CCCP	NOR	108635
KP55	NAL	CCCP	NOR	100594
KP55	NAL	CCCP	NOR	99406.9
ARS100	NAL	0	NOR	54738.7
ARS100	NAL	0	NOR	60261.1
ARS100	NAL	0	NOR	53029.8
ARS100	NAL	0	NOR	64533
ARS100	NAL	0	NOR	64455.5
ARS100	NAL	0	NOR	62435.9
ARS100	NAL	0	NOR	53092.7
ARS100	NAL	0	NOR	54702.1
ARS100	NAL	0	NOR	55818.6
ARS100	NAL	5X	NOR	54255
ARS100	NAL	5X	NOR	62722.2
ARS100	NAL	5X	NOR	57684.9
ARS100	NAL	5X	NOR	61772.3
ARS100	NAL	5X	NOR	67222
ARS100	NAL	5X	NOR	64843.5
ARS100	NAL	100X	NOR	93022.6
ARS100	NAL	100X	NOR	101289
ARS100	NAL	100X	NOR	99434.1
ARS100	NAL	500X	NOR	82076.1
ARS100	NAL	500X	NOR	89668.3
ARS100	NAL	500X	NOR	93662.5
ARS100	NAL	CCCP	NOR	87238.9
ARS100	NAL	CCCP	NOR	80860.8
ARS100	NAL	CCCP	NOR	88927.1
ARS100	NAL	CCCP	NOR	102359
ARS100	NAL	CCCP	NOR	116081
ARS100	NAL	CCCP	NOR	110861
ARS100	NAL	CCCP	NOR	116847
ARS100	NAL	CCCP	NOR	104712
ARS100	NAL	CCCP	NOR	104476
ARS108	NAL	0	NOR	68189.5
ARS108	NAL	0	NOR	76007.8
ARS108	NAL	0	NOR	71357.7
ARS108	NAL	0	NOR	72282.7
ARS108	NAL	0	NOR	61350.7
ARS108	NAL	0	NOR	74154.9
ARS108	NAL	0	NOR	57693.8
ARS108	NAL	0	NOR	55917.5
ARS108	NAL	0	NOR	60347.7
ARS108	NAL	5X	NOR	69478.6
ARS108	NAL	5X	NOR	69611.8
ARS108	NAL	5X	NOR	69377.1
ARS108	NAL	5X	NOR	71687.3
ARS108	NAL	5X	NOR	71068.7
ARS108	NAL	5X	NOR	67572.1
ARS108	NAL	100X	NOR	90660.2
ARS108	NAL	100X	NOR	97394.1
ARS108	NAL	100X	NOR	94742.5
ARS108	NAL	100X	NOR	96716.4
ARS108	NAL	100X	NOR	104047
ARS108	NAL	100X	NOR	100609
ARS108	NAL	500X	NOR	105021
ARS108	NAL	500X	NOR	101239
ARS108	NAL	500X	NOR	100057
ARS108	NAL	500X	NOR	146014
ARS108	NAL	500X	NOR	144998
ARS108	NAL	500X	NOR	154516
ARS108	NAL	CCCP	NOR	89809.9
ARS108	NAL	CCCP	NOR	96696
ARS108	NAL	CCCP	NOR	100133
ARS108	NAL	CCCP	NOR	131700
ARS108	NAL	CCCP	NOR	141492
ARS108	NAL	CCCP	NOR	126543
ARS108	NAL	CCCP	NOR	105918
ARS108	NAL	CCCP	NOR	98176
ARS108	NAL	CCCP	NOR	117440
EA27	ROS	0	NOR	73368.6
EA27	ROS	0	NOR	70303
EA27	ROS	0	NOR	73554.4
EA27	ROS	0	NOR	69229.5
EA27	ROS	0	NOR	54694.9
EA27	ROS	0	NOR	61515.7
EA27	ROS	0	NOR	61704.1
EA27	ROS	0	NOR	56508.7
EA27	ROS	0	NOR	73280.3
EA27	ROS	0	NOR	64698
EA27	ROS	0	NOR	51415.9
EA27	ROS	0	NOR	64110.6
EA27	ROS	0	NOR	71920.2
EA27	ROS	0	NOR	58980.4
EA27	ROS	0	NOR	64766
EA27	ROS	0	NOR	52859.2
EA27	ROS	1X	NOR	69756.3
EA27	ROS	1X	NOR	70297.5
EA27	ROS	1X	NOR	76477.2
EA27	ROS	1X	NOR	64226.2
EA27	ROS	1X	NOR	63399
EA27	ROS	1X	NOR	76005.2
EA27	ROS	5X	NOR	106914
EA27	ROS	5X	NOR	134984
EA27	ROS	5X	NOR	141433
EA27	ROS	5X	NOR	134128
EA27	ROS	5X	NOR	120408
EA27	ROS	5X	NOR	114535
EA27	ROS	5X	NOR	125085
EA27	ROS	5X	NOR	130634
EA27	ROS	5X	NOR	114441
EA27	ROS	CCCP	NOR	106438
EA27	ROS	CCCP	NOR	122116
EA27	ROS	CCCP	NOR	132688
EA27	ROS	CCCP	NOR	141041
EA27	ROS	CCCP	NOR	112705
EA27	ROS	CCCP	NOR	111063
EA27	ROS	CCCP	NOR	118176
EA27	ROS	CCCP	NOR	116824
EA27	ROS	CCCP	NOR	122506
EA27	ROS	CCCP	NOR	143797
EA27	ROS	CCCP	NOR	107476
EA3	ROS	0	NOR	58047.8
EA3	ROS	0	NOR	66417.9
EA3	ROS	0	NOR	67908.3
EA3	ROS	0	NOR	62483.2
EA3	ROS	0	NOR	55792.3
EA3	ROS	0	NOR	67819.7
EA3	ROS	0	NOR	72411.5
EA3	ROS	0	NOR	56539.4
EA3	ROS	0	NOR	73465.3
EA3	ROS	0	NOR	57005.2
EA3	ROS	0	NOR	55836.6
EA3	ROS	0	NOR	70167.9
EA3	ROS	1X	NOR	71980.9
EA3	ROS	1X	NOR	60892.2
EA3	ROS	1X	NOR	57294.4
EA3	ROS	5X	NOR	92751
EA3	ROS	5X	NOR	103854
EA3	ROS	5X	NOR	104519
EA3	ROS	5X	NOR	81038.3
EA3	ROS	CCCP	NOR	97071.8
EA3	ROS	CCCP	NOR	101937
EA3	ROS	CCCP	NOR	89907.6
EA3	ROS	CCCP	NOR	84340.9
EA3	ROS	CCCP	NOR	93601.6
EA3	ROS	CCCP	NOR	97690.6
EA3	ROS	CCCP	NOR	116112
EA3	ROS	CCCP	NOR	111668
EA3	ROS	CCCP	NOR	106743
EA3	ROS	CCCP	NOR	117926
EA117	ROS	0	NOR	63590
EA117	ROS	0	NOR	66551.6
EA117	ROS	0	NOR	62649.1
EA117	ROS	0	NOR	43044.6
EA117	ROS	0	NOR	45358.8
EA117	ROS	0	NOR	46818.1
EA117	ROS	0	NOR	55526.9
EA117	ROS	0	NOR	53859.2
EA117	ROS	0	NOR	57647
EA117	ROS	0	NOR	60902.5
EA117	ROS	0	NOR	66174
EA117	ROS	1X	NOR	61631.1
EA117	ROS	1X	NOR	76465.8
EA117	ROS	1X	NOR	75081.7
EA117	ROS	5X	NOR	66754.8
EA117	ROS	5X	NOR	82654.7
EA117	ROS	5X	NOR	82268.7
EA117	ROS	5X	NOR	76482.7
EA117	ROS	5X	NOR	86758.6
EA117	ROS	5X	NOR	95189.9
EA117	ROS	CCCP	NOR	94947.2
EA117	ROS	CCCP	NOR	98254.3
EA117	ROS	CCCP	NOR	100568
EA117	ROS	CCCP	NOR	95474.7
EA117	ROS	CCCP	NOR	95729.1
EA117	ROS	CCCP	NOR	102523
EA117	ROS	CCCP	NOR	104112
EA117	ROS	CCCP	NOR	92825.1
EA117	ROS	CCCP	NOR	91422.4
EA117	ROS	CCCP	NOR	102077
KP55	ROS	0	NOR	53574.8
KP55	ROS	0	NOR	59720.1
KP55	ROS	0	NOR	58721.3
KP55	ROS	0	NOR	73394.1
KP55	ROS	0	NOR	56291.3
KP55	ROS	0	NOR	56728.6
KP55	ROS	0	NOR	47157
KP55	ROS	0	NOR	57999.8
KP55	ROS	0	NOR	55907.9
KP55	ROS	0	NOR	51798.2
KP55	ROS	0	NOR	57539.4
KP55	ROS	0	NOR	66252.2
KP55	ROS	1X	NOR	53437.8
KP55	ROS	1X	NOR	57915.4
KP55	ROS	1X	NOR	58108
KP55	ROS	5X	NOR	75295.7
KP55	ROS	5X	NOR	84045.4
KP55	ROS	5X	NOR	93467.8
KP55	ROS	5X	NOR	107888
KP55	ROS	CCCP	NOR	108635
KP55	ROS	CCCP	NOR	100594
KP55	ROS	CCCP	NOR	99406.9
KP55	ROS	CCCP	NOR	109649
KP55	ROS	CCCP	NOR	88035
KP55	ROS	CCCP	NOR	86908.5
KP55	ROS	CCCP	NOR	100433
KP55	ROS	CCCP	NOR	112724
KP55	ROS	CCCP	NOR	106116
KP55	ROS	CCCP	NOR	104722
ARS100	ROS	0	NOR	53092.7
ARS100	ROS	0	NOR	54702.1
ARS100	ROS	0	NOR	55818.6
ARS100	ROS	0	NOR	54738.7
ARS100	ROS	0	NOR	60261.1
ARS100	ROS	0	NOR	53029.8
ARS100	ROS	0	NOR	64533
ARS100	ROS	0	NOR	64455.5
ARS100	ROS	0	NOR	62435.9
ARS100	ROS	1X	NOR	54348.4
ARS100	ROS	1X	NOR	60780.3
ARS100	ROS	1X	NOR	68870.3
ARS100	ROS	5X	NOR	92748.3
ARS100	ROS	5X	NOR	90793.3
ARS100	ROS	5X	NOR	86462.7
ARS100	ROS	CCCP	NOR	116847
ARS100	ROS	CCCP	NOR	104712
ARS100	ROS	CCCP	NOR	104476
ARS100	ROS	CCCP	NOR	87238.9
ARS100	ROS	CCCP	NOR	80860.8
ARS100	ROS	CCCP	NOR	88927.1
ARS100	ROS	CCCP	NOR	102359
ARS100	ROS	CCCP	NOR	116081
ARS100	ROS	CCCP	NOR	110861
ARS108	ROS	0	NOR	57693.8
ARS108	ROS	0	NOR	55917.5
ARS108	ROS	0	NOR	60347.7
ARS108	ROS	0	NOR	68189.5
ARS108	ROS	0	NOR	76007.8
ARS108	ROS	0	NOR	71357.7
ARS108	ROS	0	NOR	72282.7
ARS108	ROS	0	NOR	61350.7
ARS108	ROS	0	NOR	74154.9
ARS108	ROS	1X	NOR	49961.4
ARS108	ROS	1X	NOR	65072.2
ARS108	ROS	1X	NOR	52801.9
ARS108	ROS	5X	NOR	81951.6
ARS108	ROS	5X	NOR	90461.8
ARS108	ROS	5X	NOR	96957.3
ARS108	ROS	CCCP	NOR	105918
ARS108	ROS	CCCP	NOR	98176
ARS108	ROS	CCCP	NOR	117440
ARS108	ROS	CCCP	NOR	89809.9
ARS108	ROS	CCCP	NOR	96696
ARS108	ROS	CCCP	NOR	100133

## Sheet: Suplementary Figures 8-10
Supplementary Figure 8
	NAL	ROS	SPA	FLE	NOR	CIP	ENR
F136	6.95364	4.61538	7.26421	6.89198	5.42005	5.92885	5.30256
V139	11.5894	9.15751	8.08436	8.28363	8.87534	8.36627	8.10979
Q176	2.81457	3.00366	5.50674	4.77137	3.79404	4.80896	4.49158
F178	12.9967	12.381	9.95899	11.2657	11.7886	11.1989	10.7923
G179	0.57947	4.24908	4.10076	4.63883	5.2168	4.28195	5.864
I277	3.5596	9.96337	5.68248	7.35586	8.19783	7.70751	9.10792
Y327	9.60265	7.98535	5.6239	6.75944	7.04607	7.11462	7.42358
F610	14.1556	11.7216	8.67018	9.87409	10.7046	10.4743	9.85652
V612	10.5132	11.1355	9.37317	10.338	10.5691	10.6719	10.4803
F615	6.12583	6.73993	7.79145	8.08482	7.72358	8.43215	7.17405
F628	13.7417	11.4286	8.78735	9.87409	10.2304	10.1449	10.2308
Supplementary Figure 10
	NAL	ROS	NOR
F136	6.95364	4.61538	5.42005
V139	11.5894	9.15751	8.87534
Q176	2.81457	3.00366	3.79404
F178	12.9967	12.381	11.7886
G179	0.57947	4.24908	5.2168
I277	3.5596	9.96337	8.19783
Y327	9.60265	7.98535	7.04607
F610	14.1556	11.7216	10.7046
V612	10.5132	11.1355	10.5691
F615	6.12583	6.73993	7.72358
F628	13.7417	11.4286	10.2304

[truncated: 1 more sheets: Suplementary Figure 9]
